# Supplementary material for: Interconnected Gene Networks Underpin the Clinical Overlap of HNRNPH1-Related and Rubinstein–Taybi Intellectual Disability Syndromes
Source: Front Neurosci. 2021 Oct 25;15:745684. doi: 10.3389/fnins.2021.745684 (PMC8573106; doi:10.3389/fnins.2021.745684)
Supplement: Supplementary file 1 [file Table_1.XLSX]

## Sheet: DEGs in controls
List of DEGs in healthy controls
The Table shows the list of differentially expressed genes (DEGs) obtained by comparing expression profiles of controls individuals in the progression from neural progenitor to mature neural stage (i-neurons vs neural progenitors). An overall of 3399 DEGs with a padj(FDR)<0.01 emerged from the analysis: 1440 were reported as down regulated genes (DRGs) while 1999 as up regulated genes (URGs). Eac…
GeneID	baseMean	log2FoldChange	padj	chromosome	start_position	end_position	external_gene_name	description	gene_biotype
ENSG00000167941	361.797	-7.40924	7.27826e-32	17	43753731	43758788	SOST	sclerostin [Source:HGNC Symbol;Acc:HGNC:13771]	protein_coding
ENSG00000164283	66.4126	-6.10362	1.32035e-10	5	54977864	55022671	ESM1	endothelial cell specific molecule 1 [Source:HGNC Symbol;Acc:HGNC:3466]	protein_coding
ENSG00000107099	52.6256	-5.98119	1.21046e-10	9	214854	465259	DOCK8	dedicator of cytokinesis 8 [Source:HGNC Symbol;Acc:HGNC:19191]	protein_coding
ENSG00000110077	53.2784	-5.74372	4.73362e-11	11	60172014	60184666	MS4A6A	membrane spanning 4-domains A6A [Source:HGNC Symbol;Acc:HGNC:13375]	protein_coding
ENSG00000230623	38.2131	-5.65884	1.4852e-10	1	200333193	200478360	AC104461.1	novel transcript, antisense to ZNF281	processed_transcript
ENSG00000154760	167.408	-5.36166	1.11389e-15	17	35435096	35448837	SLFN13	schlafen family member 13 [Source:HGNC Symbol;Acc:HGNC:26481]	protein_coding
ENSG00000184414	52.8471	-5.29031	1.91076e-09	7	100570131	100571136	IRS3P	insulin receptor substrate 3, pseudogene [Source:HGNC Symbol;Acc:HGNC:6127]	processed_pseudogene
ENSG00000185664	1126.94	-5.19148	4.23709e-27	12	55954105	55973317	PMEL	premelanosome protein [Source:HGNC Symbol;Acc:HGNC:10880]	protein_coding
ENSG00000162761	561.356	-5.15045	3.26937e-23	1	165201867	165356715	LMX1A	LIM homeobox transcription factor 1 alpha [Source:HGNC Symbol;Acc:HGNC:6653]	protein_coding
ENSG00000143869	1417.76	-5.10567	6.50858e-24	2	20666664	20679245	GDF7	growth differentiation factor 7 [Source:HGNC Symbol;Acc:HGNC:4222]	protein_coding
ENSG00000268027	32.3664	-5.00051	1.50974e-07	19	41545192	41555462	AC243960.1	novel transcript, sense intronic to CEACAM21	lincRNA
ENSG00000131914	777.854	-4.98819	2.20068e-09	1	26410778	26429722	LIN28A	lin-28 homolog A [Source:HGNC Symbol;Acc:HGNC:15986]	protein_coding
ENSG00000105699	765.664	-4.96039	5.30349e-35	19	35248330	35267964	LSR	lipolysis stimulated lipoprotein receptor [Source:HGNC Symbol;Acc:HGNC:29572]	protein_coding
ENSG00000154342	129.506	-4.93978	1.74556e-12	1	228007051	228061260	WNT3A	Wnt family member 3A [Source:HGNC Symbol;Acc:HGNC:15983]	protein_coding
ENSG00000164287	268.192	-4.87751	2.19583e-16	5	55112995	55173175	CDC20B	cell division cycle 20B [Source:HGNC Symbol;Acc:HGNC:24222]	protein_coding
ENSG00000125084	69.1218	-4.8571	2.19814e-08	12	48978453	48981676	WNT1	Wnt family member 1 [Source:HGNC Symbol;Acc:HGNC:12774]	protein_coding
ENSG00000260343	18.1945	-4.71825	3.35376e-06	13	112313467	112321758	LINC01043	long intergenic non-protein coding RNA 1043 [Source:HGNC Symbol;Acc:HGNC:49031]	lincRNA
ENSG00000001626	31.497	-4.71219	1.90529e-06	7	117465784	117715971	CFTR	cystic fibrosis transmembrane conductance regulator [Source:HGNC Symbol;Acc:HGNC:1884]	protein_coding
ENSG00000183273	35.8201	-4.58597	1.44503e-08	12	119334712	119541047	CCDC60	coiled-coil domain containing 60 [Source:HGNC Symbol;Acc:HGNC:28610]	protein_coding
ENSG00000205517	20.1408	-4.53071	6.33796e-06	19	11384341	11419342	RGL3	ral guanine nucleotide dissociation stimulator like 3 [Source:HGNC Symbol;Acc:HGNC:30282]	protein_coding
ENSG00000107831	82.7247	-4.39323	3.48254e-11	10	101770130	101780369	FGF8	fibroblast growth factor 8 [Source:HGNC Symbol;Acc:HGNC:3686]	protein_coding
ENSG00000214336	77.173	-4.309	1.55123e-09	2	88446787	88452656	FOXI3	forkhead box I3 [Source:HGNC Symbol;Acc:HGNC:35123]	protein_coding
ENSG00000248265	79.3554	-4.28696	2.25956e-09	12	54058254	54122234	FLJ12825	uncharacterized LOC440101 [Source:NCBI gene;Acc:440101]	lincRNA
ENSG00000140287	81.2762	-4.23412	1.3516e-08	15	50241947	50266026	HDC	histidine decarboxylase [Source:HGNC Symbol;Acc:HGNC:4855]	protein_coding
ENSG00000261189	49.167	-4.18863	7.31325e-09	6	7540451	7541338	AL031058.1	novel transcript, antisense to DSP	antisense
ENSG00000088340	187.34	-4.17666	7.31325e-09	20	35558737	35607562	FER1L4	fer-1 like family member 4, pseudogene [Source:HGNC Symbol;Acc:HGNC:15801]	transcribed_unitary_pseudogene
ENSG00000204335	139.028	-4.15468	1.85608e-08	2	170715351	170718078	SP5	Sp5 transcription factor [Source:HGNC Symbol;Acc:HGNC:14529]	protein_coding
ENSG00000077009	49.5118	-4.14829	1.02778e-05	19	3933103	3942416	NMRK2	nicotinamide riboside kinase 2 [Source:HGNC Symbol;Acc:HGNC:17871]	protein_coding
ENSG00000096696	1967.3	-4.13043	1.82031e-19	6	7541575	7586717	DSP	desmoplakin [Source:HGNC Symbol;Acc:HGNC:3052]	protein_coding
ENSG00000231748	12.3641	-4.126	8.95519e-05	10	69265342	69268148	AL596223.2	novel transcript	antisense
ENSG00000280322	37.6732	-4.11805	5.86089e-07	X	108725886	108726948	AL035425.4	TEC	TEC
ENSG00000248550	75.327	-4.11768	5.46241e-09	14	56813183	57152177	OTX2-AS1	OTX2 antisense RNA 1 (head to head) [Source:HGNC Symbol;Acc:HGNC:43906]	lincRNA
ENSG00000261409	591.069	-4.09746	4.69654e-13	X	108719949	108724944	AL035425.3	novel transcript, overlapping to IRS4	sense_overlapping
ENSG00000121236	13.6743	-4.07818	3.17631e-05	11	5596109	5612958	TRIM6	tripartite motif containing 6 [Source:HGNC Symbol;Acc:HGNC:16277]	protein_coding
ENSG00000163762	76.9036	-4.07721	1.57451e-05	3	149318498	149334414	TM4SF18	transmembrane 4 L six family member 18 [Source:HGNC Symbol;Acc:HGNC:25181]	protein_coding
ENSG00000277639	134.771	-4.07474	6.151e-09	16	53035690	53052873	AC007906.2	p53-regulated lncRNA 1 [Source:NCBI gene;Acc:105371267]	protein_coding
ENSG00000175513	47.776	-4.03936	4.40945e-07	11	65945445	65959963	TSGA10IP	testis specific 10 interacting protein [Source:HGNC Symbol;Acc:HGNC:26555]	protein_coding
ENSG00000188770	36.5659	-4.0273	5.54913e-06	1	203494143	203508864	OPTC	opticin [Source:HGNC Symbol;Acc:HGNC:8158]	protein_coding
ENSG00000214491	170.658	-4.00331	1.30162e-13	22	30522799	30546682	SEC14L6	SEC14 like lipid binding 6 [Source:HGNC Symbol;Acc:HGNC:40047]	protein_coding
ENSG00000215845	135.846	-3.99253	1.21523e-15	1	161037631	161038990	TSTD1	thiosulfate sulfurtransferase like domain containing 1 [Source:HGNC Symbol;Acc:HGNC:35410]	protein_coding
ENSG00000179023	59.3983	-3.95371	3.46981e-10	1	18480982	18486126	KLHDC7A	kelch domain containing 7A [Source:HGNC Symbol;Acc:HGNC:26791]	protein_coding
ENSG00000115138	46.741	-3.91402	1.28599e-07	2	25160853	25168903	POMC	proopiomelanocortin [Source:HGNC Symbol;Acc:HGNC:9201]	protein_coding
ENSG00000134160	15.4773	-3.86843	0.000300656	15	31001061	31161273	TRPM1	transient receptor potential cation channel subfamily M member 1 [Source:HGNC Symbol;Acc:HGNC:7146]	protein_coding
ENSG00000105370	17.9591	-3.85292	0.00163334	19	51379909	51387960	LIM2	lens intrinsic membrane protein 2 [Source:HGNC Symbol;Acc:HGNC:6610]	protein_coding
ENSG00000197893	44.8772	-3.82701	6.98551e-05	10	113588716	113664127	NRAP	nebulin related anchoring protein [Source:HGNC Symbol;Acc:HGNC:7988]	protein_coding
ENSG00000112041	11.6703	-3.81751	0.000299368	6	35497874	35512938	TULP1	tubby like protein 1 [Source:HGNC Symbol;Acc:HGNC:12423]	protein_coding
ENSG00000138271	18.814	-3.80129	0.00140554	3	151294086	151316952	GPR87	G protein-coupled receptor 87 [Source:HGNC Symbol;Acc:HGNC:4538]	protein_coding
ENSG00000231609	568.019	-3.785	2.54327e-09	2	62957326	63048640	AC007098.1	uncharacterized LOC100132215 [Source:NCBI gene;Acc:100132215]	antisense
ENSG00000169218	944.685	-3.77805	6.31023e-13	1	37611350	37634923	RSPO1	R-spondin 1 [Source:HGNC Symbol;Acc:HGNC:21679]	protein_coding
ENSG00000204711	26.6118	-3.73696	1.74339e-05	9	69820793	69906232	C9orf135	chromosome 9 open reading frame 135 [Source:HGNC Symbol;Acc:HGNC:31422]	protein_coding
ENSG00000234602	17.8377	-3.67447	0.000167822	5	55219614	55227315	MCIDAS	multiciliate differentiation and DNA synthesis associated cell cycle protein [Source:HGNC Symbol;Acc:HGNC:40050]	protein_coding
ENSG00000235169	21.1976	-3.64856	5.62233e-06	1	3772761	3775982	SMIM1	small integral membrane protein 1 (Vel blood group) [Source:HGNC Symbol;Acc:HGNC:44204]	protein_coding
ENSG00000188467	26.627	-3.64298	0.000656417	15	48120972	48142672	SLC24A5	solute carrier family 24 member 5 [Source:HGNC Symbol;Acc:HGNC:20611]	protein_coding
ENSG00000146242	7059.58	-3.63414	1.44723e-13	6	82363206	82370828	TPBG	trophoblast glycoprotein [Source:HGNC Symbol;Acc:HGNC:12004]	protein_coding
ENSG00000183644	50.3447	-3.63375	1.45388e-05	11	111514785	111537031	C11orf88	chromosome 11 open reading frame 88 [Source:HGNC Symbol;Acc:HGNC:25061]	protein_coding
ENSG00000132793	154.969	-3.63354	5.18121e-13	20	41340920	41360582	LPIN3	lipin 3 [Source:HGNC Symbol;Acc:HGNC:14451]	protein_coding
ENSG00000184908	22.8636	-3.61685	1.52316e-05	1	16043736	16057308	CLCNKB	chloride voltage-gated channel Kb [Source:HGNC Symbol;Acc:HGNC:2027]	protein_coding
ENSG00000175463	22.624	-3.61402	6.48114e-05	11	67403915	67410089	TBC1D10C	TBC1 domain family member 10C [Source:HGNC Symbol;Acc:HGNC:24702]	protein_coding
ENSG00000118137	23.1313	-3.57432	7.45285e-05	11	116835751	116837950	APOA1	apolipoprotein A1 [Source:HGNC Symbol;Acc:HGNC:600]	protein_coding
ENSG00000106538	231.044	-3.56765	6.07995e-09	7	150338317	150341674	RARRES2	retinoic acid receptor responder 2 [Source:HGNC Symbol;Acc:HGNC:9868]	protein_coding
ENSG00000006453	321.783	-3.56703	1.80876e-21	7	98291651	98401068	BAIAP2L1	BAI1 associated protein 2 like 1 [Source:HGNC Symbol;Acc:HGNC:21649]	protein_coding
ENSG00000188488	59.793	-3.56625	7.76305e-05	14	94561442	94593120	SERPINA5	serpin family A member 5 [Source:HGNC Symbol;Acc:HGNC:8723]	protein_coding
ENSG00000051523	352.779	-3.55564	2.10807e-17	16	88643283	88651152	CYBA	cytochrome b-245 alpha chain [Source:HGNC Symbol;Acc:HGNC:2577]	protein_coding
ENSG00000165588	1534.14	-3.55051	1.23637e-11	14	56799905	56810479	OTX2	orthodenticle homeobox 2 [Source:HGNC Symbol;Acc:HGNC:8522]	protein_coding
ENSG00000143320	4578.84	-3.54502	2.91828e-21	1	156699606	156705816	CRABP2	cellular retinoic acid binding protein 2 [Source:HGNC Symbol;Acc:HGNC:2339]	protein_coding
ENSG00000145244	63.085	-3.52182	9.27203e-08	4	47593998	47838106	CORIN	corin, serine peptidase [Source:HGNC Symbol;Acc:HGNC:19012]	protein_coding
ENSG00000256232	21.8273	-3.51811	0.000102933	12	31363481	31369301	LINC02387	long intergenic non-protein coding RNA 2387 [Source:HGNC Symbol;Acc:HGNC:53313]	lincRNA
ENSG00000104044	110.66	-3.4954	3.05699e-13	15	27754875	28099358	OCA2	OCA2 melanosomal transmembrane protein [Source:HGNC Symbol;Acc:HGNC:8101]	protein_coding
ENSG00000133488	7.30659	-3.49499	0.00135843	22	30488913	30505711	SEC14L4	SEC14 like lipid binding 4 [Source:HGNC Symbol;Acc:HGNC:20627]	protein_coding
ENSG00000163735	16.8924	-3.48387	0.00123672	4	73995642	73998779	CXCL5	C-X-C motif chemokine ligand 5 [Source:HGNC Symbol;Acc:HGNC:10642]	protein_coding
ENSG00000130762	176.087	-3.47924	1.83943e-23	1	3454426	3481113	ARHGEF16	Rho guanine nucleotide exchange factor 16 [Source:HGNC Symbol;Acc:HGNC:15515]	protein_coding
ENSG00000143882	72.7223	-3.46885	2.54727e-06	2	10721100	10785110	ATP6V1C2	ATPase H+ transporting V1 subunit C2 [Source:HGNC Symbol;Acc:HGNC:18264]	protein_coding
ENSG00000164695	23.2064	-3.46094	2.9125e-05	8	81732434	81759515	CHMP4C	charged multivesicular body protein 4C [Source:HGNC Symbol;Acc:HGNC:30599]	protein_coding
ENSG00000135697	22.3631	-3.45594	4.49685e-05	16	81238448	81291142	BCO1	beta-carotene oxygenase 1 [Source:HGNC Symbol;Acc:HGNC:13815]	protein_coding
ENSG00000168421	67.6037	-3.43451	1.76964e-10	4	40191053	40246967	RHOH	ras homolog family member H [Source:HGNC Symbol;Acc:HGNC:686]	protein_coding
ENSG00000176399	281.23	-3.42576	2.48645e-12	9	22446841	22455740	DMRTA1	DMRT like family A1 [Source:HGNC Symbol;Acc:HGNC:13826]	protein_coding
ENSG00000052344	18.9278	-3.41666	0.000329529	16	31131433	31135762	PRSS8	serine protease 8 [Source:HGNC Symbol;Acc:HGNC:9491]	protein_coding
ENSG00000119514	558.95	-3.40379	6.42517e-08	9	98807699	98850081	GALNT12	polypeptide N-acetylgalactosaminyltransferase 12 [Source:HGNC Symbol;Acc:HGNC:19877]	protein_coding
ENSG00000188112	14.3923	-3.36372	0.000289648	6	42101118	42142619	C6orf132	chromosome 6 open reading frame 132 [Source:HGNC Symbol;Acc:HGNC:21288]	protein_coding
ENSG00000197565	9953.69	-3.3604	2.99679e-10	X	108155607	108439497	COL4A6	collagen type IV alpha 6 chain [Source:HGNC Symbol;Acc:HGNC:2208]	protein_coding
ENSG00000081051	64.5747	-3.36008	0.0035	4	73431138	73456174	AFP	alpha fetoprotein [Source:HGNC Symbol;Acc:HGNC:317]	protein_coding
ENSG00000143167	34.1345	-3.34377	3.66526e-05	1	167052836	167166479	GPA33	glycoprotein A33 [Source:HGNC Symbol;Acc:HGNC:4445]	protein_coding
ENSG00000115008	33.3944	-3.3337	0.00170979	2	112773915	112784590	IL1A	interleukin 1 alpha [Source:HGNC Symbol;Acc:HGNC:5991]	protein_coding
ENSG00000103355	47.7556	-3.32619	0.000242967	16	2783953	2787948	PRSS33	serine protease 33 [Source:HGNC Symbol;Acc:HGNC:30405]	protein_coding
ENSG00000145309	6.67004	-3.31502	0.00337876	4	70334966	70337116	CABS1	calcium binding protein, spermatid associated 1 [Source:HGNC Symbol;Acc:HGNC:30710]	protein_coding
ENSG00000077498	50.9029	-3.3146	3.88471e-06	11	89177452	89295759	TYR	tyrosinase [Source:HGNC Symbol;Acc:HGNC:12442]	protein_coding
ENSG00000162771	6.30252	-3.30542	0.00249087	1	212624474	212626778	FAM71A	family with sequence similarity 71 member A [Source:HGNC Symbol;Acc:HGNC:26541]	protein_coding
ENSG00000101115	551.538	-3.29509	8.61214e-08	20	51782331	51802520	SALL4	spalt like transcription factor 4 [Source:HGNC Symbol;Acc:HGNC:15924]	protein_coding
ENSG00000170421	4395.11	-3.28024	9.71878e-11	12	52897187	52949954	KRT8	keratin 8 [Source:HGNC Symbol;Acc:HGNC:6446]	protein_coding
ENSG00000170893	2513.58	-3.27867	7.15186e-11	3	129974305	129977938	TRH	thyrotropin releasing hormone [Source:HGNC Symbol;Acc:HGNC:12298]	protein_coding
ENSG00000125740	3575.5	-3.26826	1.75729e-05	19	45467995	45475179	FOSB	FosB proto-oncogene, AP-1 transcription factor subunit [Source:HGNC Symbol;Acc:HGNC:3797]	protein_coding
ENSG00000095739	1052.24	-3.2682	6.8053e-11	10	28677342	28682939	BAMBI	BMP and activin membrane bound inhibitor [Source:HGNC Symbol;Acc:HGNC:30251]	protein_coding
ENSG00000165092	205.693	-3.26695	4.6319e-13	9	72900662	73080442	ALDH1A1	aldehyde dehydrogenase 1 family member A1 [Source:HGNC Symbol;Acc:HGNC:402]	protein_coding
ENSG00000115507	1295.74	-3.25855	2.25651e-08	2	63050057	63057836	OTX1	orthodenticle homeobox 1 [Source:HGNC Symbol;Acc:HGNC:8521]	protein_coding
ENSG00000205221	13.2479	-3.25626	0.00134202	2	36696690	36814792	VIT	vitrin [Source:HGNC Symbol;Acc:HGNC:12697]	protein_coding
ENSG00000110455	34.583	-3.2496	1.36235e-05	11	44065925	44084222	ACCS	1-aminocyclopropane-1-carboxylate synthase homolog (inactive) [Source:HGNC Symbol;Acc:HGNC:23989]	protein_coding
ENSG00000198203	190.101	-3.23205	1.54738e-09	2	108288639	108309915	SULT1C2	sulfotransferase family 1C member 2 [Source:HGNC Symbol;Acc:HGNC:11456]	protein_coding
ENSG00000132205	1001.38	-3.22165	0.000302753	18	2847030	2915993	EMILIN2	elastin microfibril interfacer 2 [Source:HGNC Symbol;Acc:HGNC:19881]	protein_coding
ENSG00000205277	43.1891	-3.19257	9.63628e-07	7	100969623	101018949	MUC12	mucin 12, cell surface associated [Source:HGNC Symbol;Acc:HGNC:7510]	protein_coding
ENSG00000262943	9.49877	-3.18102	0.00311376	17	6853861	6954107	ALOX12P2	arachidonate 12-lipoxygenase pseudogene 2 [Source:HGNC Symbol;Acc:HGNC:432]	transcribed_unprocessed_pseudogene
ENSG00000186838	34.7229	-3.17426	5.62807e-05	19	39515113	39520686	SELENOV	selenoprotein V [Source:HGNC Symbol;Acc:HGNC:30399]	protein_coding
ENSG00000160838	16.0369	-3.17204	0.00352885	1	156920650	156933094	LRRC71	leucine rich repeat containing 71 [Source:HGNC Symbol;Acc:HGNC:26556]	protein_coding
ENSG00000142765	114.708	-3.16715	2.16658e-05	1	27342020	27353937	SYTL1	synaptotagmin like 1 [Source:HGNC Symbol;Acc:HGNC:15584]	protein_coding
ENSG00000197261	59.7875	-3.15532	6.36074e-05	6	49550646	49561907	C6orf141	chromosome 6 open reading frame 141 [Source:HGNC Symbol;Acc:HGNC:21351]	protein_coding
ENSG00000138722	2098.27	-3.14034	3.89787e-13	4	89879532	89954629	MMRN1	multimerin 1 [Source:HGNC Symbol;Acc:HGNC:7178]	protein_coding
ENSG00000068976	302.487	-3.1285	0.000319982	11	64746389	64760297	PYGM	glycogen phosphorylase, muscle associated [Source:HGNC Symbol;Acc:HGNC:9726]	protein_coding
ENSG00000008323	16.5593	-3.12605	0.000571574	12	6310436	6328506	PLEKHG6	pleckstrin homology and RhoGEF domain containing G6 [Source:HGNC Symbol;Acc:HGNC:25562]	protein_coding
ENSG00000171345	443.784	-3.12281	2.89775e-09	17	41523617	41528308	KRT19	keratin 19 [Source:HGNC Symbol;Acc:HGNC:6436]	protein_coding
ENSG00000028116	259.097	-3.11814	1.1106e-16	2	57907629	58159920	VRK2	vaccinia related kinase 2 [Source:HGNC Symbol;Acc:HGNC:12719]	protein_coding
ENSG00000283486	12.0083	-3.11267	0.00125088	9	38540569	38577207	FAM95C	family with sequence similarity 95 member C [Source:HGNC Symbol;Acc:HGNC:45272]	protein_coding
ENSG00000161249	201.292	-3.11219	8.70636e-09	19	35497220	35513658	DMKN	dermokine [Source:HGNC Symbol;Acc:HGNC:25063]	protein_coding
ENSG00000171595	6.29821	-3.1099	0.00479147	17	74274247	74314884	DNAI2	dynein axonemal intermediate chain 2 [Source:HGNC Symbol;Acc:HGNC:18744]	protein_coding
ENSG00000073350	43.9769	-3.10656	5.71035e-08	17	75525080	75575208	LLGL2	LLGL2, scribble cell polarity complex component [Source:HGNC Symbol;Acc:HGNC:6629]	protein_coding
ENSG00000259803	38.7794	-3.09575	0.000127132	16	89195761	89201664	SLC22A31	solute carrier family 22 member 31 [Source:HGNC Symbol;Acc:HGNC:27091]	protein_coding
ENSG00000220785	117.92	-3.08038	2.68921e-05	1	32231658	32241620	MTMR9LP	myotubularin related protein 9-like, pseudogene [Source:HGNC Symbol;Acc:HGNC:27920]	transcribed_unprocessed_pseudogene
ENSG00000184254	185.676	-3.07797	5.39367e-09	15	100877714	100916626	ALDH1A3	aldehyde dehydrogenase 1 family member A3 [Source:HGNC Symbol;Acc:HGNC:409]	protein_coding
ENSG00000172296	95.0904	-3.0671	0.000791656	20	13008979	13169103	SPTLC3	serine palmitoyltransferase long chain base subunit 3 [Source:HGNC Symbol;Acc:HGNC:16253]	protein_coding
ENSG00000209482	9.52382	-3.06006	0.00176541	22	39315213	39315307	SNORD83A	small nucleolar RNA, C/D box 83A [Source:HGNC Symbol;Acc:HGNC:17131]	snoRNA
ENSG00000158246	192.399	-3.05154	1.84654e-07	1	27005020	27012836	TENT5B	terminal nucleotidyltransferase 5B [Source:HGNC Symbol;Acc:HGNC:28273]	protein_coding
ENSG00000064218	202.38	-3.05072	9.63041e-07	9	976964	991731	DMRT3	doublesex and mab-3 related transcription factor 3 [Source:HGNC Symbol;Acc:HGNC:13909]	protein_coding
ENSG00000187889	79.9184	-3.04399	0.000216064	1	56718804	56819696	FYB2	FYN binding protein 2 [Source:HGNC Symbol;Acc:HGNC:27295]	protein_coding
ENSG00000180448	828.839	-3.02865	2.61822e-07	19	1065923	1086628	ARHGAP45	Rho GTPase activating protein 45 [Source:HGNC Symbol;Acc:HGNC:17102]	protein_coding
ENSG00000198848	10.2284	-3.02463	0.00455732	16	55802851	55833337	CES1	carboxylesterase 1 [Source:HGNC Symbol;Acc:HGNC:1863]	protein_coding
ENSG00000137573	6428.18	-3.01507	1.79679e-12	8	69466624	69660915	SULF1	sulfatase 1 [Source:HGNC Symbol;Acc:HGNC:20391]	protein_coding
ENSG00000173530	238.046	-3.01442	3.30861e-14	8	23135588	23164030	TNFRSF10D	TNF receptor superfamily member 10d [Source:HGNC Symbol;Acc:HGNC:11907]	protein_coding
ENSG00000120549	681.046	-3.00586	1.19123e-14	10	23694746	24547848	KIAA1217	KIAA1217 [Source:HGNC Symbol;Acc:HGNC:25428]	protein_coding
ENSG00000170345	9179.15	-3.00228	1.18223e-10	14	75278774	75282230	FOS	Fos proto-oncogene, AP-1 transcription factor subunit [Source:HGNC Symbol;Acc:HGNC:3796]	protein_coding
ENSG00000134873	23.0891	-2.99992	5.88965e-05	13	95433604	95579759	CLDN10	claudin 10 [Source:HGNC Symbol;Acc:HGNC:2033]	protein_coding
ENSG00000140873	754.095	-2.99332	4.57162e-13	16	77247813	77435114	ADAMTS18	ADAM metallopeptidase with thrombospondin type 1 motif 18 [Source:HGNC Symbol;Acc:HGNC:17110]	protein_coding
ENSG00000153551	237.606	-2.98473	8.88454e-07	3	32391671	32483067	CMTM7	CKLF like MARVEL transmembrane domain containing 7 [Source:HGNC Symbol;Acc:HGNC:19178]	protein_coding
ENSG00000112280	565.032	-2.9796	6.82903e-25	6	70215061	70303083	COL9A1	collagen type IX alpha 1 chain [Source:HGNC Symbol;Acc:HGNC:2217]	protein_coding
ENSG00000139292	422.044	-2.97492	1.60827e-08	12	71439770	71586310	LGR5	leucine rich repeat containing G protein-coupled receptor 5 [Source:HGNC Symbol;Acc:HGNC:4504]	protein_coding
ENSG00000111319	21.7413	-2.97482	0.000788581	12	6346843	6377730	SCNN1A	sodium channel epithelial 1 alpha subunit [Source:HGNC Symbol;Acc:HGNC:10599]	protein_coding
ENSG00000234383	22.2336	-2.97316	0.000166776	1	68161761	68163090	CTBP2P8	C-terminal binding protein 2 pseudogene 8 [Source:HGNC Symbol;Acc:HGNC:45200]	processed_pseudogene
ENSG00000281398	46.3597	-2.9727	8.92759e-06	5	139274102	139284899	SNHG4	small nucleolar RNA host gene 4 [Source:HGNC Symbol;Acc:HGNC:32964]	lincRNA
ENSG00000226887	6.83302	-2.96457	0.00721902	4	52722618	52751640	ERVMER34-1	endogenous retrovirus group MER34 member 1, envelope [Source:HGNC Symbol;Acc:HGNC:42970]	protein_coding
ENSG00000005102	32.6914	-2.9623	0.000106526	17	43640388	43661954	MEOX1	mesenchyme homeobox 1 [Source:HGNC Symbol;Acc:HGNC:7013]	protein_coding
ENSG00000234840	53.3357	-2.94763	4.96228e-06	9	22646200	22824213	LINC01239	long intergenic non-protein coding RNA 1239 [Source:HGNC Symbol;Acc:HGNC:49796]	lincRNA
ENSG00000231274	6.92348	-2.94283	0.00787427	19	55540656	55545543	SBK3	SH3 domain binding kinase family member 3 [Source:HGNC Symbol;Acc:HGNC:44121]	protein_coding
ENSG00000215187	16.048	-2.93996	0.00475956	9	35561831	35563899	FAM166B	family with sequence similarity 166 member B [Source:HGNC Symbol;Acc:HGNC:34242]	protein_coding
ENSG00000156463	54.0974	-2.93261	4.49215e-08	5	145936579	146081791	SH3RF2	SH3 domain containing ring finger 2 [Source:HGNC Symbol;Acc:HGNC:26299]	protein_coding
ENSG00000184697	548.881	-2.92971	0.000756145	16	3014712	3020071	CLDN6	claudin 6 [Source:HGNC Symbol;Acc:HGNC:2048]	protein_coding
ENSG00000162931	45.3973	-2.92962	3.9251e-05	1	228407940	228416861	TRIM17	tripartite motif containing 17 [Source:HGNC Symbol;Acc:HGNC:13430]	protein_coding
ENSG00000166450	1045.69	-2.92397	3.74323e-12	15	55611546	55743090	PRTG	protogenin [Source:HGNC Symbol;Acc:HGNC:26373]	protein_coding
ENSG00000075290	2886.39	-2.90693	0.000890396	10	100463041	100483744	WNT8B	Wnt family member 8B [Source:HGNC Symbol;Acc:HGNC:12789]	protein_coding
ENSG00000113361	4182.39	-2.90352	5.7396e-07	5	31193750	31329146	CDH6	cadherin 6 [Source:HGNC Symbol;Acc:HGNC:1765]	protein_coding
ENSG00000071205	452.726	-2.90328	1.32115e-11	4	147732063	148072780	ARHGAP10	Rho GTPase activating protein 10 [Source:HGNC Symbol;Acc:HGNC:26099]	protein_coding
ENSG00000279692	152.943	-2.90144	6.24533e-13	17	81395609	81397144	AC110285.7	TEC	TEC
ENSG00000077327	136.086	-2.89265	1.3824e-06	10	22345445	22454224	SPAG6	sperm associated antigen 6 [Source:HGNC Symbol;Acc:HGNC:11215]	protein_coding
ENSG00000155761	139.807	-2.88328	5.05569e-07	1	117953861	118185223	SPAG17	sperm associated antigen 17 [Source:HGNC Symbol;Acc:HGNC:26620]	protein_coding
ENSG00000197769	280.981	-2.88183	3.13536e-08	1	241995490	241999073	MAP1LC3C	microtubule associated protein 1 light chain 3 gamma [Source:HGNC Symbol;Acc:HGNC:13353]	protein_coding
ENSG00000111057	1650.33	-2.8815	3.5926e-08	12	52948871	52952901	KRT18	keratin 18 [Source:HGNC Symbol;Acc:HGNC:6430]	protein_coding
ENSG00000148677	333.28	-2.86477	2.16658e-05	10	90912096	90921276	ANKRD1	ankyrin repeat domain 1 [Source:HGNC Symbol;Acc:HGNC:15819]	protein_coding
ENSG00000259867	102.601	-2.86258	2.77938e-06	16	80155053	80563135	AC105411.1	uncharacterized LOC102724084 [Source:NCBI gene;Acc:102724084]	antisense
ENSG00000137331	642.055	-2.8588	4.19904e-11	6	30743199	30744554	IER3	immediate early response 3 [Source:HGNC Symbol;Acc:HGNC:5392]	protein_coding
ENSG00000138772	480.594	-2.85822	2.0864e-05	4	78551519	78610451	ANXA3	annexin A3 [Source:HGNC Symbol;Acc:HGNC:541]	protein_coding
ENSG00000282851	11.3997	-2.85171	0.0030614	19	17405686	17419324	BISPR	BST2 interferon stimulated positive regulator [Source:HGNC Symbol;Acc:HGNC:51290]	lincRNA
ENSG00000168671	21.0164	-2.85013	0.000192949	5	36035017	36071358	UGT3A2	UDP glycosyltransferase family 3 member A2 [Source:HGNC Symbol;Acc:HGNC:27266]	protein_coding
ENSG00000065618	40.6878	-2.84526	0.00163843	10	104031286	104085957	COL17A1	collagen type XVII alpha 1 chain [Source:HGNC Symbol;Acc:HGNC:2194]	protein_coding
ENSG00000159263	98.1979	-2.83738	0.000158131	21	36699133	36749917	SIM2	SIM bHLH transcription factor 2 [Source:HGNC Symbol;Acc:HGNC:10883]	protein_coding
ENSG00000179008	7.07401	-2.83263	0.00714052	14	60396469	60515543	C14orf39	chromosome 14 open reading frame 39 [Source:HGNC Symbol;Acc:HGNC:19849]	protein_coding
ENSG00000162551	902.456	-2.83217	7.72168e-11	1	21509372	21578412	ALPL	alkaline phosphatase, liver/bone/kidney [Source:HGNC Symbol;Acc:HGNC:438]	protein_coding
ENSG00000187210	511.339	-2.82867	3.59222e-07	9	76419850	76651203	GCNT1	glucosaminyl (N-acetyl) transferase 1, core 2 [Source:HGNC Symbol;Acc:HGNC:4203]	protein_coding
ENSG00000163431	129.451	-2.82435	2.39998e-06	1	201896452	201946588	LMOD1	leiomodin 1 [Source:HGNC Symbol;Acc:HGNC:6647]	protein_coding
ENSG00000120156	245.395	-2.82397	4.67621e-05	9	27109141	27230175	TEK	TEK receptor tyrosine kinase [Source:HGNC Symbol;Acc:HGNC:11724]	protein_coding
ENSG00000013297	38.4285	-2.8085	2.07613e-06	3	170418865	170454733	CLDN11	claudin 11 [Source:HGNC Symbol;Acc:HGNC:8514]	protein_coding
ENSG00000142871	5535.93	-2.80256	3.96642e-07	1	85580761	85583962	CYR61	cysteine rich angiogenic inducer 61 [Source:HGNC Symbol;Acc:HGNC:2654]	protein_coding
ENSG00000056558	61.8715	-2.79763	3.69587e-09	9	120902393	120929173	TRAF1	TNF receptor associated factor 1 [Source:HGNC Symbol;Acc:HGNC:12031]	protein_coding
ENSG00000238142	32.1106	-2.79271	0.000154092	1	16888538	16889649	BX284668.5	uncharacterized LOC105376805 [Source:NCBI gene;Acc:105376805]	lincRNA
ENSG00000186451	12.3767	-2.78524	0.00496818	3	57060441	57075432	SPATA12	spermatogenesis associated 12 [Source:HGNC Symbol;Acc:HGNC:23221]	protein_coding
ENSG00000152669	146.576	-2.7848	0.00135426	5	55231152	55233680	CCNO	cyclin O [Source:HGNC Symbol;Acc:HGNC:18576]	protein_coding
ENSG00000134438	50.1046	-2.78173	3.50106e-05	18	59267035	59274086	RAX	retina and anterior neural fold homeobox [Source:HGNC Symbol;Acc:HGNC:18662]	protein_coding
ENSG00000232624	13.7922	-2.77909	0.00493362	10	28743506	28941910	LINC01517	long intergenic non-protein coding RNA 1517 [Source:HGNC Symbol;Acc:HGNC:51212]	processed_transcript
ENSG00000279691	5.90567	-2.77691	0.00812594	5	133052769	133052971	AC113410.3	TEC	TEC
ENSG00000105641	7.8271	-2.77359	0.00900681	19	17871973	17895174	SLC5A5	solute carrier family 5 member 5 [Source:HGNC Symbol;Acc:HGNC:11040]	protein_coding
ENSG00000139219	3622.22	-2.77241	1.18571e-08	12	47972965	48004554	COL2A1	collagen type II alpha 1 chain [Source:HGNC Symbol;Acc:HGNC:2200]	protein_coding
ENSG00000167755	8.27137	-2.76778	0.00708137	19	50958631	50969673	KLK6	kallikrein related peptidase 6 [Source:HGNC Symbol;Acc:HGNC:6367]	protein_coding
ENSG00000267519	69.194	-2.76401	1.5817e-07	19	13823880	13842928	AC020916.1	novel transcript	antisense
ENSG00000228835	22.8824	-2.75907	0.0022116	18	32769795	32774413	AC012123.1	novel transcript, antisense to KLHL14	antisense
ENSG00000185522	29.3549	-2.75523	0.000196583	11	554855	560779	LMNTD2	lamin tail domain containing 2 [Source:HGNC Symbol;Acc:HGNC:28561]	protein_coding
ENSG00000275713	146.647	-2.74587	3.22883e-06	6	26251651	26253710	HIST1H2BH	histone cluster 1 H2B family member h [Source:HGNC Symbol;Acc:HGNC:4755]	protein_coding
ENSG00000179299	131.909	-2.73777	3.14916e-08	4	40749897	40809985	NSUN7	NOP2/Sun RNA methyltransferase family member 7 [Source:HGNC Symbol;Acc:HGNC:25857]	protein_coding
ENSG00000066056	68.758	-2.73709	3.88096e-06	1	43300993	43323108	TIE1	tyrosine kinase with immunoglobulin like and EGF like domains 1 [Source:HGNC Symbol;Acc:HGNC:11809]	protein_coding
ENSG00000177191	57.3249	-2.73606	1.85608e-08	19	41425359	41428730	B3GNT8	UDP-GlcNAc:betaGal beta-1,3-N-acetylglucosaminyltransferase 8 [Source:HGNC Symbol;Acc:HGNC:24139]	protein_coding
ENSG00000117318	4685.65	-2.72934	7.74831e-07	1	23557918	23559794	ID3	inhibitor of DNA binding 3, HLH protein [Source:HGNC Symbol;Acc:HGNC:5362]	protein_coding
ENSG00000134463	57.3043	-2.72863	1.61098e-06	10	11742366	11764070	ECHDC3	enoyl-CoA hydratase domain containing 3 [Source:HGNC Symbol;Acc:HGNC:23489]	protein_coding
ENSG00000280099	8.99844	-2.72563	0.00713052	1	85152487	85154203	AL603750.1	TEC	TEC
ENSG00000198088	243.55	-2.72528	3.68775e-11	X	107123427	107206433	NUP62CL	nucleoporin 62 C-terminal like [Source:HGNC Symbol;Acc:HGNC:25960]	protein_coding
ENSG00000165905	21.7395	-2.72239	0.000332838	11	45921621	45929096	LARGE2	LARGE xylosyl- and glucuronyltransferase 2 [Source:HGNC Symbol;Acc:HGNC:16522]	protein_coding
ENSG00000188522	175.815	-2.72109	2.40291e-05	17	18968789	19004804	FAM83G	family with sequence similarity 83 member G [Source:HGNC Symbol;Acc:HGNC:32554]	protein_coding
ENSG00000135378	12.2461	-2.71703	0.00225281	11	32829943	32858123	PRRG4	proline rich and Gla domain 4 [Source:HGNC Symbol;Acc:HGNC:30799]	protein_coding
ENSG00000111679	23.7414	-2.71651	8.05371e-05	12	6946468	6961316	PTPN6	protein tyrosine phosphatase, non-receptor type 6 [Source:HGNC Symbol;Acc:HGNC:9658]	protein_coding
ENSG00000279821	98.134	-2.7164	4.68806e-07	5	177476631	177479656	AC145098.2	TEC	TEC
ENSG00000002933	17.0024	-2.71614	0.000689839	7	150800403	150805120	TMEM176A	transmembrane protein 176A [Source:HGNC Symbol;Acc:HGNC:24930]	protein_coding
ENSG00000184260	33.95	-2.71183	5.29583e-05	1	149886975	149887364	HIST2H2AC	histone cluster 2 H2A family member c [Source:HGNC Symbol;Acc:HGNC:4738]	protein_coding
ENSG00000168621	21.1435	-2.70614	0.00117106	5	37812677	37839686	GDNF	glial cell derived neurotrophic factor [Source:HGNC Symbol;Acc:HGNC:4232]	protein_coding
ENSG00000168676	43.0143	-2.70291	0.00113386	16	67289428	67326763	KCTD19	potassium channel tetramerization domain containing 19 [Source:HGNC Symbol;Acc:HGNC:24753]	protein_coding
ENSG00000144115	66.5593	-2.70064	8.17718e-07	2	88170295	88186636	THNSL2	threonine synthase like 2 [Source:HGNC Symbol;Acc:HGNC:25602]	protein_coding
ENSG00000124145	684.937	-2.67923	1.45165e-06	20	45325288	45348424	SDC4	syndecan 4 [Source:HGNC Symbol;Acc:HGNC:10661]	protein_coding
ENSG00000259605	71.5875	-2.67463	0.00010935	19	45764785	45769806	AC074212.1	novel transcript, antisense to SIX5	processed_transcript
ENSG00000125046	99.6909	-2.6728	0.00012534	3	8619400	8745040	SSUH2	ssu-2 homolog (C. elegans) [Source:HGNC Symbol;Acc:HGNC:24809]	protein_coding
ENSG00000269113	186.221	-2.67109	4.00205e-11	1	47760528	47996895	TRABD2B	TraB domain containing 2B [Source:HGNC Symbol;Acc:HGNC:44200]	protein_coding
ENSG00000126218	9.80354	-2.66843	0.00470384	13	113122814	113149529	F10	coagulation factor X [Source:HGNC Symbol;Acc:HGNC:3528]	protein_coding
ENSG00000184302	50.9536	-2.66672	7.88559e-05	14	60508951	60512850	SIX6	SIX homeobox 6 [Source:HGNC Symbol;Acc:HGNC:10892]	protein_coding
ENSG00000137819	21.0091	-2.66353	0.00266112	15	69298947	69407780	PAQR5	progestin and adipoQ receptor family member 5 [Source:HGNC Symbol;Acc:HGNC:29645]	protein_coding
ENSG00000134574	440.331	-2.65369	3.03976e-17	11	47214465	47239240	DDB2	damage specific DNA binding protein 2 [Source:HGNC Symbol;Acc:HGNC:2718]	protein_coding
ENSG00000240668	11.8792	-2.65045	0.00494382	3	138101478	138102917	KRT8P36	keratin 8 pseudogene 36 [Source:HGNC Symbol;Acc:HGNC:39870]	processed_pseudogene
ENSG00000238105	161.606	-2.6449	0.000166202	12	100156357	100173659	GOLGA2P5	GOLGA2 pseudogene 5 [Source:HGNC Symbol;Acc:HGNC:25315]	transcribed_unprocessed_pseudogene
ENSG00000183615	18.8633	-2.64364	0.0028225	1	32247233	32248856	FAM167B	family with sequence similarity 167 member B [Source:HGNC Symbol;Acc:HGNC:28133]	protein_coding
ENSG00000260577	23.7284	-2.64102	0.000398643	16	68644248	68646168	AC126773.2	novel transcript, antisense to CDH3	antisense
ENSG00000204860	17.5421	-2.63883	0.000442824	9	38620474	38624990	FAM201A	family with sequence similarity 201 member A [Source:HGNC Symbol;Acc:HGNC:27239]	antisense
ENSG00000134917	292.919	-2.63331	0.000129112	11	130404925	130428993	ADAMTS8	ADAM metallopeptidase with thrombospondin type 1 motif 8 [Source:HGNC Symbol;Acc:HGNC:224]	protein_coding
ENSG00000174403	18.4037	-2.62947	0.00414873	20	62544343	62551526	MIR1-1HG-AS1	MIR1-1HG antisense RNA 1 [Source:HGNC Symbol;Acc:HGNC:26393]	antisense
ENSG00000107165	22.6868	-2.61906	0.00168418	9	12685439	12710290	TYRP1	tyrosinase related protein 1 [Source:HGNC Symbol;Acc:HGNC:12450]	protein_coding
ENSG00000100628	18.3148	-2.61685	0.00159199	14	93934153	93976791	ASB2	ankyrin repeat and SOCS box containing 2 [Source:HGNC Symbol;Acc:HGNC:16012]	protein_coding
ENSG00000080572	11.3584	-2.60887	0.0096444	X	107206632	107244243	PIH1D3	PIH1 domain containing 3 [Source:HGNC Symbol;Acc:HGNC:28570]	protein_coding
ENSG00000149573	16.5232	-2.60474	0.00382019	11	118253403	118264536	MPZL2	myelin protein zero like 2 [Source:HGNC Symbol;Acc:HGNC:3496]	protein_coding
ENSG00000137135	329.381	-2.60106	5.42014e-08	9	35658875	35675866	ARHGEF39	Rho guanine nucleotide exchange factor 39 [Source:HGNC Symbol;Acc:HGNC:25909]	protein_coding
ENSG00000145824	131.465	-2.59579	5.24095e-07	5	135570679	135579279	CXCL14	C-X-C motif chemokine ligand 14 [Source:HGNC Symbol;Acc:HGNC:10640]	protein_coding
ENSG00000275185	16.9858	-2.59503	0.00183982	17	30899110	30899651	AC130324.3	novel transcript, antisense to TEFM	antisense
ENSG00000235726	10.7677	-2.59385	0.00512924	2	234834315	234913384	AC010148.1	novel transcript	processed_transcript
ENSG00000147394	951.636	-2.59247	2.00158e-12	X	152914442	152973480	ZNF185	zinc finger protein 185 with LIM domain [Source:HGNC Symbol;Acc:HGNC:12976]	protein_coding
ENSG00000104783	21.2194	-2.59219	8.18193e-05	19	43766533	43781261	KCNN4	potassium calcium-activated channel subfamily N member 4 [Source:HGNC Symbol;Acc:HGNC:6293]	protein_coding
ENSG00000034239	26.3494	-2.58931	0.000643152	8	48710789	48735311	EFCAB1	EF-hand calcium binding domain 1 [Source:HGNC Symbol;Acc:HGNC:25678]	protein_coding
ENSG00000105967	58.1304	-2.58502	0.00908348	7	115935148	116159896	TFEC	transcription factor EC [Source:HGNC Symbol;Acc:HGNC:11754]	protein_coding
ENSG00000173535	13.7412	-2.58116	0.00397473	8	23102590	23117437	TNFRSF10C	TNF receptor superfamily member 10c [Source:HGNC Symbol;Acc:HGNC:11906]	protein_coding
ENSG00000134755	430.475	-2.57933	8.92325e-11	18	31058840	31102522	DSC2	desmocollin 2 [Source:HGNC Symbol;Acc:HGNC:3036]	protein_coding
ENSG00000171119	33.3768	-2.57597	1.9424e-05	19	5823802	5828324	NRTN	neurturin [Source:HGNC Symbol;Acc:HGNC:8007]	protein_coding
ENSG00000134802	55.5377	-2.57385	1.75991e-07	11	57406954	57427580	SLC43A3	solute carrier family 43 member 3 [Source:HGNC Symbol;Acc:HGNC:17466]	protein_coding
ENSG00000253438	24.6177	-2.57176	0.000100791	8	126556323	127419050	PCAT1	prostate cancer associated transcript 1 [Source:HGNC Symbol;Acc:HGNC:43022]	antisense
ENSG00000130528	153.973	-2.55199	0.000155855	19	49151198	49155424	HRC	histidine rich calcium binding protein [Source:HGNC Symbol;Acc:HGNC:5178]	protein_coding
ENSG00000224189	34.996	-2.55139	0.000539876	2	176164051	176188958	HAGLR	HOXD antisense growth-associated long non-coding RNA [Source:HGNC Symbol;Acc:HGNC:43755]	antisense
ENSG00000163694	356.751	-2.54809	1.13025e-05	4	40423267	40630875	RBM47	RNA binding motif protein 47 [Source:HGNC Symbol;Acc:HGNC:30358]	protein_coding
ENSG00000101680	2772.87	-2.54726	9.00028e-24	18	6941744	7117814	LAMA1	laminin subunit alpha 1 [Source:HGNC Symbol;Acc:HGNC:6481]	protein_coding
ENSG00000080166	491.006	-2.54513	0.00412977	13	94436808	94479682	DCT	dopachrome tautomerase [Source:HGNC Symbol;Acc:HGNC:2709]	protein_coding
ENSG00000105289	60.1568	-2.54179	0.00468746	19	3708109	3750813	TJP3	tight junction protein 3 [Source:HGNC Symbol;Acc:HGNC:11829]	protein_coding
ENSG00000163435	20.3297	-2.53365	0.00123672	1	202007945	202017188	ELF3	E74 like ETS transcription factor 3 [Source:HGNC Symbol;Acc:HGNC:3318]	protein_coding
ENSG00000158156	99.4303	-2.53044	8.72983e-09	1	27959462	27968096	XKR8	XK related 8 [Source:HGNC Symbol;Acc:HGNC:25508]	protein_coding
ENSG00000019582	70.5849	-2.52888	8.14385e-05	5	150401637	150412929	CD74	CD74 molecule [Source:HGNC Symbol;Acc:HGNC:1697]	protein_coding
ENSG00000100206	43.8862	-2.5273	2.94071e-06	22	38518949	38570286	DMC1	DNA meiotic recombinase 1 [Source:HGNC Symbol;Acc:HGNC:2927]	protein_coding
ENSG00000135605	16.478	-2.52673	0.00104476	4	48135783	48269864	TEC	tec protein tyrosine kinase [Source:HGNC Symbol;Acc:HGNC:11719]	protein_coding
ENSG00000233547	10.9835	-2.51888	0.00571827	10	112950646	112951875	AL158212.2	novel transcript	antisense
ENSG00000182871	5434.29	-2.5186	2.63754e-22	21	45405137	45513720	COL18A1	collagen type XVIII alpha 1 chain [Source:HGNC Symbol;Acc:HGNC:2195]	protein_coding
ENSG00000076944	105.126	-2.51712	2.78295e-05	19	7636881	7647873	STXBP2	syntaxin binding protein 2 [Source:HGNC Symbol;Acc:HGNC:11445]	protein_coding
ENSG00000101160	89.5762	-2.5167	5.05569e-07	20	58995185	59007247	CTSZ	cathepsin Z [Source:HGNC Symbol;Acc:HGNC:2547]	protein_coding
ENSG00000118523	7849.73	-2.51346	0.000158182	6	131948176	131951373	CTGF	connective tissue growth factor [Source:HGNC Symbol;Acc:HGNC:2500]	protein_coding
ENSG00000185811	213.241	-2.50873	6.3726e-08	7	50304068	50405101	IKZF1	IKAROS family zinc finger 1 [Source:HGNC Symbol;Acc:HGNC:13176]	protein_coding
ENSG00000109072	70.6146	-2.50546	7.59058e-05	17	28367276	28373091	VTN	vitronectin [Source:HGNC Symbol;Acc:HGNC:12724]	protein_coding
ENSG00000223865	61.6112	-2.49915	4.6249e-05	6	33075926	33087201	HLA-DPB1	major histocompatibility complex, class II, DP beta 1 [Source:HGNC Symbol;Acc:HGNC:4940]	protein_coding
ENSG00000176092	44.2552	-2.48891	0.000147118	1	26321698	26360080	CRYBG2	crystallin beta-gamma domain containing 2 [Source:HGNC Symbol;Acc:HGNC:17295]	protein_coding
ENSG00000182511	21.9785	-2.48517	0.00103301	15	90883695	90895776	FES	FES proto-oncogene, tyrosine kinase [Source:HGNC Symbol;Acc:HGNC:3657]	protein_coding
ENSG00000138829	8156.75	-2.48396	1.2689e-09	5	128257909	128659185	FBN2	fibrillin 2 [Source:HGNC Symbol;Acc:HGNC:3604]	protein_coding
ENSG00000157110	608.827	-2.48007	9.6909e-12	8	30384479	30572261	RBPMS	RNA binding protein, mRNA processing factor [Source:HGNC Symbol;Acc:HGNC:19097]	protein_coding
ENSG00000076662	27.793	-2.47789	4.41117e-05	19	10333776	10339823	ICAM3	intercellular adhesion molecule 3 [Source:HGNC Symbol;Acc:HGNC:5346]	protein_coding
ENSG00000167311	54.6286	-2.47689	3.54064e-06	11	3638503	3642316	ART5	ADP-ribosyltransferase 5 [Source:HGNC Symbol;Acc:HGNC:24049]	protein_coding
ENSG00000164867	19.9409	-2.4734	0.000654541	7	150990995	151014588	NOS3	nitric oxide synthase 3 [Source:HGNC Symbol;Acc:HGNC:7876]	protein_coding
ENSG00000163132	350.492	-2.4705	1.56345e-06	4	4859666	4863936	MSX1	msh homeobox 1 [Source:HGNC Symbol;Acc:HGNC:7391]	protein_coding
ENSG00000129667	49.7838	-2.46266	3.83304e-05	17	76470891	76501790	RHBDF2	rhomboid 5 homolog 2 [Source:HGNC Symbol;Acc:HGNC:20788]	protein_coding
ENSG00000136881	56.4356	-2.44123	0.00137065	9	101360417	101383519	BAAT	bile acid-CoA:amino acid N-acyltransferase [Source:HGNC Symbol;Acc:HGNC:932]	protein_coding
ENSG00000126453	561.031	-2.43829	4.99408e-14	19	49665142	49673916	BCL2L12	BCL2 like 12 [Source:HGNC Symbol;Acc:HGNC:13787]	protein_coding
ENSG00000180071	58.7857	-2.43828	2.52212e-05	9	38571358	38620660	ANKRD18A	ankyrin repeat domain 18A [Source:HGNC Symbol;Acc:HGNC:23643]	protein_coding
ENSG00000079257	86.2001	-2.43786	2.78295e-05	3	158645822	158672693	LXN	latexin [Source:HGNC Symbol;Acc:HGNC:13347]	protein_coding
ENSG00000167553	3743.02	-2.43754	2.31068e-14	12	49188736	49274603	TUBA1C	tubulin alpha 1c [Source:HGNC Symbol;Acc:HGNC:20768]	protein_coding
ENSG00000181234	1345.23	-2.42502	6.51725e-06	12	128267403	128707915	TMEM132C	transmembrane protein 132C [Source:HGNC Symbol;Acc:HGNC:25436]	protein_coding
ENSG00000129474	1784.49	-2.42388	6.74868e-19	14	22971174	22982642	AJUBA	ajuba LIM protein [Source:HGNC Symbol;Acc:HGNC:20250]	protein_coding
ENSG00000184719	42.8339	-2.42361	4.94746e-05	10	88273864	88584530	RNLS	renalase, FAD dependent amine oxidase [Source:HGNC Symbol;Acc:HGNC:25641]	protein_coding
ENSG00000170927	29.5544	-2.42324	0.000697474	6	51615300	52087625	PKHD1	PKHD1, fibrocystin/polyductin [Source:HGNC Symbol;Acc:HGNC:9016]	protein_coding
ENSG00000278058	21.1005	-2.42026	0.00108723	16	79605802	79606605	AC009159.3	novel transcript	lincRNA
ENSG00000085276	314.902	-2.42007	7.16885e-05	3	169083499	169663618	MECOM	MDS1 and EVI1 complex locus [Source:HGNC Symbol;Acc:HGNC:3498]	protein_coding
ENSG00000277287	14.7586	-2.41833	0.00277586	20	3239705	3245382	AL109976.1	novel transcript	lincRNA
ENSG00000279199	12.7285	-2.41533	0.00364784	17	40113215	40115442	AC068669.1	novel transcript	TEC
ENSG00000116017	760.744	-2.40976	9.60171e-14	19	925781	975934	ARID3A	AT-rich interaction domain 3A [Source:HGNC Symbol;Acc:HGNC:3031]	protein_coding
ENSG00000136449	16.3388	-2.40457	0.00565116	17	50508384	50531501	MYCBPAP	MYCBP associated protein [Source:HGNC Symbol;Acc:HGNC:19677]	protein_coding
ENSG00000179921	15.0111	-2.40413	0.00475977	2	218259496	218263859	GPBAR1	G protein-coupled bile acid receptor 1 [Source:HGNC Symbol;Acc:HGNC:19680]	protein_coding
ENSG00000187994	49.8951	-2.40364	7.23546e-05	19	38867834	38878279	RINL	Ras and Rab interactor like [Source:HGNC Symbol;Acc:HGNC:24795]	protein_coding
ENSG00000135723	336.328	-2.39682	1.07939e-15	16	67229387	67247658	FHOD1	formin homology 2 domain containing 1 [Source:HGNC Symbol;Acc:HGNC:17905]	protein_coding
ENSG00000118640	62.4419	-2.39605	0.00025674	2	85561562	85582031	VAMP8	vesicle associated membrane protein 8 [Source:HGNC Symbol;Acc:HGNC:12647]	protein_coding
ENSG00000250654	16.4302	-2.3958	0.00536542	12	54076838	54081903	AC023794.3	uncharacterized LOC100240735 [Source:NCBI gene;Acc:100240735]	transcribed_unprocessed_pseudogene
ENSG00000189143	53.1751	-2.39537	0.000132837	7	73799542	73832693	CLDN4	claudin 4 [Source:HGNC Symbol;Acc:HGNC:2046]	protein_coding
ENSG00000142609	82.639	-2.39492	6.56028e-05	1	1921951	2003837	CFAP74	cilia and flagella associated protein 74 [Source:HGNC Symbol;Acc:HGNC:29368]	protein_coding
ENSG00000278041	58.5843	-2.39334	0.00515626	20	21499261	21502934	AL133325.3	novel transcript	lincRNA
ENSG00000007314	10.4728	-2.39284	0.00871928	17	63938554	63972918	SCN4A	sodium voltage-gated channel alpha subunit 4 [Source:HGNC Symbol;Acc:HGNC:10591]	protein_coding
ENSG00000012211	28.9365	-2.38908	0.00050123	X	49175264	49186528	PRICKLE3	prickle planar cell polarity protein 3 [Source:HGNC Symbol;Acc:HGNC:6645]	protein_coding
ENSG00000140481	116.33	-2.38836	6.65579e-07	15	74202705	74336472	CCDC33	coiled-coil domain containing 33 [Source:HGNC Symbol;Acc:HGNC:26552]	protein_coding
ENSG00000255441	95.0297	-2.38634	0.000144304	19	51415724	51417425	AC008750.2	uncharacterized LOC100129083 [Source:NCBI gene;Acc:100129083]	antisense
ENSG00000105479	46.6134	-2.3856	0.00356383	19	48296457	48321894	CCDC114	coiled-coil domain containing 114 [Source:HGNC Symbol;Acc:HGNC:26560]	protein_coding
ENSG00000154099	114.601	-2.38431	0.000156758	16	84145287	84178767	DNAAF1	dynein axonemal assembly factor 1 [Source:HGNC Symbol;Acc:HGNC:30539]	protein_coding
ENSG00000133124	466.486	-2.38297	0.00444503	X	108732482	108736409	IRS4	insulin receptor substrate 4 [Source:HGNC Symbol;Acc:HGNC:6128]	protein_coding
ENSG00000159958	140.273	-2.37813	0.00176541	22	41922023	41926818	TNFRSF13C	TNF receptor superfamily member 13C [Source:HGNC Symbol;Acc:HGNC:17755]	protein_coding
ENSG00000121316	10.313	-2.37199	0.00847765	12	14503661	14568349	PLBD1	phospholipase B domain containing 1 [Source:HGNC Symbol;Acc:HGNC:26215]	protein_coding
ENSG00000007129	72.9555	-2.36849	0.00698985	19	41549518	41586844	CEACAM21	carcinoembryonic antigen related cell adhesion molecule 21 [Source:HGNC Symbol;Acc:HGNC:28834]	protein_coding
ENSG00000232021	17.4023	-2.36782	0.00283863	4	108167525	108256836	LEF1-AS1	LEF1 antisense RNA 1 [Source:HGNC Symbol;Acc:HGNC:40339]	processed_transcript
ENSG00000159212	48.1542	-2.36541	0.00162154	21	34669389	34718227	CLIC6	chloride intracellular channel 6 [Source:HGNC Symbol;Acc:HGNC:2065]	protein_coding
ENSG00000124216	82.6729	-2.36464	7.47823e-06	20	49982999	49988886	SNAI1	snail family transcriptional repressor 1 [Source:HGNC Symbol;Acc:HGNC:11128]	protein_coding
ENSG00000147804	24.7537	-2.36205	0.000254611	8	144409742	144416895	SLC39A4	solute carrier family 39 member 4 [Source:HGNC Symbol;Acc:HGNC:17129]	protein_coding
ENSG00000135929	166.592	-2.3604	6.04004e-06	2	218781749	218815293	CYP27A1	cytochrome P450 family 27 subfamily A member 1 [Source:HGNC Symbol;Acc:HGNC:2605]	protein_coding
ENSG00000187772	686.404	-2.36039	2.62908e-12	6	104936616	105083332	LIN28B	lin-28 homolog B [Source:HGNC Symbol;Acc:HGNC:32207]	protein_coding
ENSG00000180921	309.111	-2.35761	4.66845e-06	8	143723933	143733801	FAM83H	family with sequence similarity 83 member H [Source:HGNC Symbol;Acc:HGNC:24797]	protein_coding
ENSG00000106853	731.915	-2.35417	1.48238e-13	9	111549722	111599893	PTGR1	prostaglandin reductase 1 [Source:HGNC Symbol;Acc:HGNC:18429]	protein_coding
ENSG00000178999	1505.81	-2.35413	1.26762e-07	17	8204733	8210600	AURKB	aurora kinase B [Source:HGNC Symbol;Acc:HGNC:11390]	protein_coding
ENSG00000251095	64.8901	-2.35332	0.000836475	4	89551356	89726752	AC097478.1	novel transcript	antisense
ENSG00000109255	715.594	-2.35295	9.37668e-08	4	55595229	55636698	NMU	neuromedin U [Source:HGNC Symbol;Acc:HGNC:7859]	protein_coding
ENSG00000167600	27.2694	-2.35059	0.00275263	19	41193049	41207539	CYP2S1	cytochrome P450 family 2 subfamily S member 1 [Source:HGNC Symbol;Acc:HGNC:15654]	protein_coding
ENSG00000128016	414.696	-2.35024	0.00010935	19	39406813	39409412	ZFP36	ZFP36 ring finger protein [Source:HGNC Symbol;Acc:HGNC:12862]	protein_coding
ENSG00000151376	39.994	-2.34138	4.11031e-05	11	86441108	86672636	ME3	malic enzyme 3 [Source:HGNC Symbol;Acc:HGNC:6985]	protein_coding
ENSG00000115474	32.9558	-2.33663	0.00423665	2	232766464	232776568	KCNJ13	potassium voltage-gated channel subfamily J member 13 [Source:HGNC Symbol;Acc:HGNC:6259]	protein_coding
ENSG00000269981	28.0524	-2.3354	0.0016062	1	137682	137965	AL627309.7	novel pseudogene	processed_pseudogene
ENSG00000081059	241.895	-2.33447	2.00292e-13	5	134114711	134151865	TCF7	transcription factor 7 [Source:HGNC Symbol;Acc:HGNC:11639]	protein_coding
ENSG00000120149	492.757	-2.32271	0.00012163	5	174724533	174730893	MSX2	msh homeobox 2 [Source:HGNC Symbol;Acc:HGNC:7392]	protein_coding
ENSG00000204389	222.742	-2.32214	2.51089e-11	6	31815464	31817946	HSPA1A	heat shock protein family A (Hsp70) member 1A [Source:HGNC Symbol;Acc:HGNC:5232]	protein_coding
ENSG00000130176	435.566	-2.31961	1.19083e-07	19	11538717	11550323	CNN1	calponin 1 [Source:HGNC Symbol;Acc:HGNC:2155]	protein_coding
ENSG00000170689	60.3855	-2.31666	0.000573346	17	48621159	48626356	HOXB9	homeobox B9 [Source:HGNC Symbol;Acc:HGNC:5120]	protein_coding
ENSG00000183856	1296.17	-2.31373	4.8309e-06	1	156525405	156572604	IQGAP3	IQ motif containing GTPase activating protein 3 [Source:HGNC Symbol;Acc:HGNC:20669]	protein_coding
ENSG00000139626	16.7701	-2.3133	0.00784757	12	53191318	53207307	ITGB7	integrin subunit beta 7 [Source:HGNC Symbol;Acc:HGNC:6162]	protein_coding
ENSG00000143416	367.17	-2.31154	2.60335e-08	1	151364302	151372733	SELENBP1	selenium binding protein 1 [Source:HGNC Symbol;Acc:HGNC:10719]	protein_coding
ENSG00000239881	69.1572	-2.31139	1.03292e-05	12	120369440	120371688	RPS27P25	ribosomal protein S27 pseudogene 25 [Source:HGNC Symbol;Acc:HGNC:36020]	transcribed_processed_pseudogene
ENSG00000166840	26.7005	-2.30883	0.000345676	11	58905398	59043527	GLYATL1	glycine-N-acyltransferase like 1 [Source:HGNC Symbol;Acc:HGNC:30519]	protein_coding
ENSG00000144395	254.656	-2.3039	6.51727e-07	2	196639554	196763490	CCDC150	coiled-coil domain containing 150 [Source:HGNC Symbol;Acc:HGNC:26834]	protein_coding
ENSG00000099869	20.3236	-2.2969	0.00575423	11	2140501	2148666	IGF2-AS	IGF2 antisense RNA [Source:HGNC Symbol;Acc:HGNC:14062]	antisense
ENSG00000278023	111.044	-2.2953	1.73057e-06	17	35918066	35930773	RDM1	RAD52 motif containing 1 [Source:HGNC Symbol;Acc:HGNC:19950]	protein_coding
ENSG00000183876	158.285	-2.29497	0.00113039	5	150296343	150339307	ARSI	arylsulfatase family member I [Source:HGNC Symbol;Acc:HGNC:32521]	protein_coding
ENSG00000207547	37.9311	-2.29461	0.00673445	7	100093560	100093643	MIR25	microRNA 25 [Source:HGNC Symbol;Acc:HGNC:31609]	miRNA
ENSG00000160401	77.8864	-2.29194	0.00229403	9	127706989	127716002	CFAP157	cilia and flagella associated protein 157 [Source:HGNC Symbol;Acc:HGNC:27843]	protein_coding
ENSG00000254760	43.3548	-2.29013	0.00639889	19	51414298	51414965	AC008750.1	novel transcript, antisense to SIGLEC10	antisense
ENSG00000196502	78.5168	-2.2854	0.000287136	16	28605196	28623625	SULT1A1	sulfotransferase family 1A member 1 [Source:HGNC Symbol;Acc:HGNC:11453]	protein_coding
ENSG00000156427	173.927	-2.27648	0.00255382	5	171419656	171457623	FGF18	fibroblast growth factor 18 [Source:HGNC Symbol;Acc:HGNC:3674]	protein_coding
ENSG00000164707	103.348	-2.27261	0.000225312	7	135681237	135729258	SLC13A4	solute carrier family 13 member 4 [Source:HGNC Symbol;Acc:HGNC:15827]	protein_coding
ENSG00000114529	63.0979	-2.27045	0.00135426	3	112086335	112131004	C3orf52	chromosome 3 open reading frame 52 [Source:HGNC Symbol;Acc:HGNC:26255]	protein_coding
ENSG00000165197	21.6692	-2.2697	0.00491717	X	15345591	15384376	VEGFD	vascular endothelial growth factor D [Source:HGNC Symbol;Acc:HGNC:3708]	protein_coding
ENSG00000250838	21.9909	-2.26835	0.00614212	17	48995266	48997492	AC091133.2	novel transcript	antisense
ENSG00000172005	24.0323	-2.26264	0.00625189	2	95025677	95053996	MAL	mal, T cell differentiation protein [Source:HGNC Symbol;Acc:HGNC:6817]	protein_coding
ENSG00000135048	4747.55	-2.25797	3.17349e-19	9	71683366	71816690	CEMIP2	cell migration inducing hyaluronidase 2 [Source:HGNC Symbol;Acc:HGNC:11869]	protein_coding
ENSG00000165309	76.7447	-2.25187	0.000498466	10	22928024	23038523	ARMC3	armadillo repeat containing 3 [Source:HGNC Symbol;Acc:HGNC:30964]	protein_coding
ENSG00000268658	93.0187	-2.25075	0.00349865	19	21483374	21503238	LINC00664	long intergenic non-protein coding RNA 664 [Source:HGNC Symbol;Acc:HGNC:44319]	lincRNA
ENSG00000188501	90.6745	-2.24961	4.94576e-05	15	66547179	66565979	LCTL	lactase like [Source:HGNC Symbol;Acc:HGNC:15583]	protein_coding
ENSG00000141401	338.894	-2.24388	3.22883e-06	18	11981025	12030883	IMPA2	inositol monophosphatase 2 [Source:HGNC Symbol;Acc:HGNC:6051]	protein_coding
ENSG00000275591	54.4486	-2.24072	5.5118e-06	8	6808517	6835644	XKR5	XK related 5 [Source:HGNC Symbol;Acc:HGNC:20782]	protein_coding
ENSG00000135451	1043.68	-2.2405	1.89378e-05	12	49323236	49331731	TROAP	trophinin associated protein [Source:HGNC Symbol;Acc:HGNC:12327]	protein_coding
ENSG00000125319	269.527	-2.23997	7.44966e-08	17	44141906	44162476	C17orf53	chromosome 17 open reading frame 53 [Source:HGNC Symbol;Acc:HGNC:28460]	protein_coding
ENSG00000262001	211.069	-2.23991	0.000391337	18	3603000	3608336	DLGAP1-AS2	DLGAP1 antisense RNA 2 [Source:HGNC Symbol;Acc:HGNC:28146]	antisense
ENSG00000277459	19.7271	-2.23325	0.00265125	11	102109827	102110457	AP001527.2	novel transcript	lincRNA
ENSG00000196296	83.7781	-2.23285	7.32451e-05	16	28878405	28904509	ATP2A1	ATPase sarcoplasmic/endoplasmic reticulum Ca2+ transporting 1 [Source:HGNC Symbol;Acc:HGNC:811]	protein_coding
ENSG00000156675	1365.45	-2.23165	0.000178695	8	37858618	37899467	RAB11FIP1	RAB11 family interacting protein 1 [Source:HGNC Symbol;Acc:HGNC:30265]	protein_coding
ENSG00000090530	466.291	-2.2284	0.000309167	3	189956728	190122437	P3H2	prolyl 3-hydroxylase 2 [Source:HGNC Symbol;Acc:HGNC:19317]	protein_coding
ENSG00000085999	575.75	-2.22778	1.22539e-05	1	46247688	46278473	RAD54L	RAD54 like [Source:HGNC Symbol;Acc:HGNC:9826]	protein_coding
ENSG00000115380	811.237	-2.22725	1.14881e-08	2	55865967	55924139	EFEMP1	EGF containing fibulin extracellular matrix protein 1 [Source:HGNC Symbol;Acc:HGNC:3218]	protein_coding
ENSG00000168672	2893.97	-2.22709	0.000264539	8	126552442	126558393	FAM84B	family with sequence similarity 84 member B [Source:HGNC Symbol;Acc:HGNC:24166]	protein_coding
ENSG00000158014	78.0644	-2.22365	0.00104374	1	26037252	26046133	SLC30A2	solute carrier family 30 member 2 [Source:HGNC Symbol;Acc:HGNC:11013]	protein_coding
ENSG00000153179	231.438	-2.22338	1.66241e-06	12	64507001	64697567	RASSF3	Ras association domain family member 3 [Source:HGNC Symbol;Acc:HGNC:14271]	protein_coding
ENSG00000275632	27.7408	-2.21651	0.00494382	20	6000418	6000941	AL035461.2	novel transcript	lincRNA
ENSG00000135046	4655.21	-2.21417	0.00072944	9	73151757	73170393	ANXA1	annexin A1 [Source:HGNC Symbol;Acc:HGNC:533]	protein_coding
ENSG00000272405	60.3678	-2.21166	0.00155577	1	156641666	156644887	AL365181.3	novel transcript, antisense to BCAN	antisense
ENSG00000268903	31.585	-2.20335	0.00230952	1	135141	135895	AL627309.6	novel pseudogene	processed_pseudogene
ENSG00000166473	37.1814	-2.20197	0.000164353	16	81100875	81220370	PKD1L2	polycystin 1 like 2 (gene/pseudogene) [Source:HGNC Symbol;Acc:HGNC:21715]	polymorphic_pseudogene
ENSG00000112984	1683.22	-2.19776	1.02455e-09	5	138178719	138187715	KIF20A	kinesin family member 20A [Source:HGNC Symbol;Acc:HGNC:9787]	protein_coding
ENSG00000178038	30.2927	-2.18864	0.000545178	3	46668997	46693704	ALS2CL	ALS2 C-terminal like [Source:HGNC Symbol;Acc:HGNC:20605]	protein_coding
ENSG00000248587	16.6292	-2.18828	0.00854993	5	37811589	37953827	GDNF-AS1	GDNF antisense RNA 1 [Source:HGNC Symbol;Acc:HGNC:43592]	antisense
ENSG00000179361	1058.38	-2.18729	1.98426e-08	15	74541177	74598131	ARID3B	AT-rich interaction domain 3B [Source:HGNC Symbol;Acc:HGNC:14350]	protein_coding
ENSG00000140451	585.272	-2.18718	0.0050534	15	64815632	64825668	PIF1	PIF1 5'-to-3' DNA helicase [Source:HGNC Symbol;Acc:HGNC:26220]	protein_coding
ENSG00000120915	232.098	-2.18103	8.77888e-13	8	27490779	27545564	EPHX2	epoxide hydrolase 2 [Source:HGNC Symbol;Acc:HGNC:3402]	protein_coding
ENSG00000149948	3758.21	-2.17735	0.00021824	12	65824131	65966295	HMGA2	high mobility group AT-hook 2 [Source:HGNC Symbol;Acc:HGNC:5009]	protein_coding
ENSG00000134245	862.606	-2.17494	8.0603e-05	1	112466541	112530165	WNT2B	Wnt family member 2B [Source:HGNC Symbol;Acc:HGNC:12781]	protein_coding
ENSG00000182310	194.027	-2.17384	2.56669e-09	19	51689128	51712387	SPACA6	sperm acrosome associated 6 [Source:HGNC Symbol;Acc:HGNC:27113]	protein_coding
ENSG00000162804	79.0294	-2.17219	0.00332102	2	240998838	241095568	SNED1	sushi, nidogen and EGF like domains 1 [Source:HGNC Symbol;Acc:HGNC:24696]	protein_coding
ENSG00000166831	264.559	-2.17082	2.85158e-07	15	64739892	64775587	RBPMS2	RNA binding protein, mRNA processing factor 2 [Source:HGNC Symbol;Acc:HGNC:19098]	protein_coding
ENSG00000180758	91.0835	-2.17063	1.41892e-07	1	9100305	9129170	GPR157	G protein-coupled receptor 157 [Source:HGNC Symbol;Acc:HGNC:23687]	protein_coding
ENSG00000181085	465.841	-2.16648	0.000398634	8	143716259	143722458	MAPK15	mitogen-activated protein kinase 15 [Source:HGNC Symbol;Acc:HGNC:24667]	protein_coding
ENSG00000143382	253.243	-2.16448	5.7396e-07	1	150549369	150560937	ADAMTSL4	ADAMTS like 4 [Source:HGNC Symbol;Acc:HGNC:19706]	protein_coding
ENSG00000175592	68.2852	-2.15542	0.00113834	11	65892049	65900573	FOSL1	FOS like 1, AP-1 transcription factor subunit [Source:HGNC Symbol;Acc:HGNC:13718]	protein_coding
ENSG00000137868	957.005	-2.15437	1.1746e-05	15	74179466	74212267	STRA6	stimulated by retinoic acid 6 [Source:HGNC Symbol;Acc:HGNC:30650]	protein_coding
ENSG00000171219	61.6711	-2.15396	0.000599543	11	64823387	64844569	CDC42BPG	CDC42 binding protein kinase gamma [Source:HGNC Symbol;Acc:HGNC:29829]	protein_coding
ENSG00000174498	4476.19	-2.15295	0.000497914	15	65327127	65378040	IGDCC3	immunoglobulin superfamily DCC subclass member 3 [Source:HGNC Symbol;Acc:HGNC:9700]	protein_coding
ENSG00000010610	38.5628	-2.15177	0.000143072	12	6786858	6820808	CD4	CD4 molecule [Source:HGNC Symbol;Acc:HGNC:1678]	protein_coding
ENSG00000199036	55.3248	-2.15152	0.000898268	6	33207835	33207944	MIR219A1	microRNA 219a-1 [Source:HGNC Symbol;Acc:HGNC:31597]	miRNA
ENSG00000163009	41.9491	-2.14697	0.00945454	2	10141382	10211725	C2orf48	chromosome 2 open reading frame 48 [Source:HGNC Symbol;Acc:HGNC:26322]	lincRNA
ENSG00000132031	78.3158	-2.14102	0.000342375	2	19992111	20012694	MATN3	matrilin 3 [Source:HGNC Symbol;Acc:HGNC:6909]	protein_coding
ENSG00000160447	393.903	-2.14097	0.000104339	9	128702523	128720918	PKN3	protein kinase N3 [Source:HGNC Symbol;Acc:HGNC:17999]	protein_coding
ENSG00000224420	105.822	-2.13993	0.000895806	19	49688664	49690575	ADM5	adrenomedullin 5 (putative) [Source:HGNC Symbol;Acc:HGNC:27293]	protein_coding
ENSG00000167723	60.249	-2.13886	9.75892e-05	17	3510502	3557995	TRPV3	transient receptor potential cation channel subfamily V member 3 [Source:HGNC Symbol;Acc:HGNC:18084]	protein_coding
ENSG00000159217	6126.77	-2.13816	2.06092e-06	17	48997412	49055650	IGF2BP1	insulin like growth factor 2 mRNA binding protein 1 [Source:HGNC Symbol;Acc:HGNC:28866]	protein_coding
ENSG00000136826	351.299	-2.13023	0.00117139	9	107484852	107490482	KLF4	Kruppel like factor 4 [Source:HGNC Symbol;Acc:HGNC:6348]	protein_coding
ENSG00000198691	24.3316	-2.12884	0.0053041	1	93992835	94121132	ABCA4	ATP binding cassette subfamily A member 4 [Source:HGNC Symbol;Acc:HGNC:34]	protein_coding
ENSG00000234936	15.3331	-2.12715	0.00916781	2	43229573	43233394	AC010883.1	novel transcript	antisense
ENSG00000105011	733.059	-2.1247	8.86041e-08	19	14119509	14136956	ASF1B	anti-silencing function 1B histone chaperone [Source:HGNC Symbol;Acc:HGNC:20996]	protein_coding
ENSG00000280239	70.1221	-2.12211	0.00105226	19	4448810	4450836	AC011498.7	TEC	TEC
ENSG00000122986	27.5541	-2.12084	0.00146121	12	110627841	110704950	HVCN1	hydrogen voltage gated channel 1 [Source:HGNC Symbol;Acc:HGNC:28240]	protein_coding
ENSG00000137101	38.8314	-2.11787	0.00158771	9	35609533	35646810	CD72	CD72 molecule [Source:HGNC Symbol;Acc:HGNC:1696]	protein_coding
ENSG00000136943	276.493	-2.11147	8.26647e-07	9	97029679	97039643	CTSV	cathepsin V [Source:HGNC Symbol;Acc:HGNC:2538]	protein_coding
ENSG00000167900	779.337	-2.11002	1.03269e-10	17	78174075	78187233	TK1	thymidine kinase 1 [Source:HGNC Symbol;Acc:HGNC:11830]	protein_coding
ENSG00000051341	298.686	-2.10825	3.02928e-05	3	121431427	121546641	POLQ	DNA polymerase theta [Source:HGNC Symbol;Acc:HGNC:9186]	protein_coding
ENSG00000196923	3052.17	-2.10504	1.84267e-22	5	177483394	177497606	PDLIM7	PDZ and LIM domain 7 [Source:HGNC Symbol;Acc:HGNC:22958]	protein_coding
ENSG00000134690	1422.5	-2.1026	1.37098e-07	1	37692418	37709719	CDCA8	cell division cycle associated 8 [Source:HGNC Symbol;Acc:HGNC:14629]	protein_coding
ENSG00000155324	178.11	-2.10228	0.000226185	5	126360132	126496494	GRAMD2B	GRAM domain containing 2B [Source:HGNC Symbol;Acc:HGNC:24911]	protein_coding
ENSG00000197405	70.3472	-2.10152	5.77505e-05	19	47290023	47322066	C5AR1	complement C5a receptor 1 [Source:HGNC Symbol;Acc:HGNC:1338]	protein_coding
ENSG00000117399	3104.73	-2.10105	2.17052e-06	1	43358955	43363203	CDC20	cell division cycle 20 [Source:HGNC Symbol;Acc:HGNC:1723]	protein_coding
ENSG00000225914	21.6862	-2.09954	0.00321576	6	32254640	32407763	HCG23	HLA complex group 23 [Source:NCBI gene;Acc:414764]	antisense
ENSG00000147166	26.9047	-2.09931	0.000567679	X	71301734	71305371	ITGB1BP2	integrin subunit beta 1 binding protein 2 [Source:HGNC Symbol;Acc:HGNC:6154]	protein_coding
ENSG00000197956	78.1991	-2.0924	0.00475956	1	153534599	153536244	S100A6	S100 calcium binding protein A6 [Source:HGNC Symbol;Acc:HGNC:10496]	protein_coding
ENSG00000118420	276.58	-2.09058	1.39395e-06	6	82892398	83065841	UBE3D	ubiquitin protein ligase E3D [Source:HGNC Symbol;Acc:HGNC:21381]	protein_coding
ENSG00000102034	364.561	-2.08549	1.1764e-07	X	130064874	130110716	ELF4	E74 like ETS transcription factor 4 [Source:HGNC Symbol;Acc:HGNC:3319]	protein_coding
ENSG00000100092	39.5416	-2.08308	0.000639131	22	37634654	37656119	SH3BP1	SH3 domain binding protein 1 [Source:HGNC Symbol;Acc:HGNC:10824]	protein_coding
ENSG00000198624	54.5023	-2.07683	0.000210865	5	151181052	151224145	CCDC69	coiled-coil domain containing 69 [Source:HGNC Symbol;Acc:HGNC:24487]	protein_coding
ENSG00000120738	6570.48	-2.07448	6.65023e-05	5	138465490	138469315	EGR1	early growth response 1 [Source:HGNC Symbol;Acc:HGNC:3238]	protein_coding
ENSG00000109113	1066.77	-2.07295	1.97987e-12	17	28714281	28718429	RAB34	RAB34, member RAS oncogene family [Source:HGNC Symbol;Acc:HGNC:16519]	protein_coding
ENSG00000259439	562.936	-2.06963	3.50168e-05	2	44921077	44939199	LINC01833	long intergenic non-protein coding RNA 1833 [Source:HGNC Symbol;Acc:HGNC:52644]	lincRNA
ENSG00000137834	218.801	-2.06943	2.81984e-08	15	66702228	66782848	SMAD6	SMAD family member 6 [Source:HGNC Symbol;Acc:HGNC:6772]	protein_coding
ENSG00000162772	2327.73	-2.06808	0.00151115	1	212565334	212620777	ATF3	activating transcription factor 3 [Source:HGNC Symbol;Acc:HGNC:785]	protein_coding
ENSG00000085840	614.384	-2.06453	6.33277e-06	1	52372829	52404459	ORC1	origin recognition complex subunit 1 [Source:HGNC Symbol;Acc:HGNC:8487]	protein_coding
ENSG00000228727	31.2536	-2.06334	0.00596871	6	31762799	31764851	SAPCD1	suppressor APC domain containing 1 [Source:HGNC Symbol;Acc:HGNC:13938]	protein_coding
ENSG00000183287	146.383	-2.06324	0.000320043	18	59430939	59697662	CCBE1	collagen and calcium binding EGF domains 1 [Source:HGNC Symbol;Acc:HGNC:29426]	protein_coding
ENSG00000185885	523.826	-2.06298	2.13715e-05	11	313506	315272	IFITM1	interferon induced transmembrane protein 1 [Source:HGNC Symbol;Acc:HGNC:5412]	protein_coding
ENSG00000099860	491.041	-2.06269	0.000542251	19	2476122	2478259	GADD45B	growth arrest and DNA damage inducible beta [Source:HGNC Symbol;Acc:HGNC:4096]	protein_coding
ENSG00000136371	14.1618	-2.06234	0.00686931	15	79833585	79897379	MTHFS	methenyltetrahydrofolate synthetase [Source:HGNC Symbol;Acc:HGNC:7437]	protein_coding
ENSG00000177685	179.174	-2.06132	0.000524781	11	826144	831991	CRACR2B	calcium release activated channel regulator 2B [Source:HGNC Symbol;Acc:HGNC:28703]	protein_coding
ENSG00000144554	1189.36	-2.06087	1.38512e-07	3	10026414	10101930	FANCD2	FA complementation group D2 [Source:HGNC Symbol;Acc:HGNC:3585]	protein_coding
ENSG00000163874	95.9438	-2.06079	1.69679e-06	1	37474552	37484379	ZC3H12A	zinc finger CCCH-type containing 12A [Source:HGNC Symbol;Acc:HGNC:26259]	protein_coding
ENSG00000166851	2291.31	-2.05843	6.90924e-06	16	23677656	23690367	PLK1	polo like kinase 1 [Source:HGNC Symbol;Acc:HGNC:9077]	protein_coding
ENSG00000149499	326.893	-2.05744	4.70646e-07	11	62602218	62612765	EML3	echinoderm microtubule associated protein like 3 [Source:HGNC Symbol;Acc:HGNC:26666]	protein_coding
ENSG00000154920	426.888	-2.05603	2.35542e-05	17	50373220	50381483	EME1	essential meiotic structure-specific endonuclease 1 [Source:HGNC Symbol;Acc:HGNC:24965]	protein_coding
ENSG00000142627	1905.21	-2.05378	1.32847e-07	1	16124337	16156087	EPHA2	EPH receptor A2 [Source:HGNC Symbol;Acc:HGNC:3386]	protein_coding
ENSG00000179256	361.779	-2.05259	2.07969e-06	12	14804650	14814182	SMCO3	single-pass membrane protein with coiled-coil domains 3 [Source:HGNC Symbol;Acc:HGNC:34401]	protein_coding
ENSG00000258727	72.3422	-2.05209	0.00138058	14	23561097	23568073	AL135999.1	uncharacterized LOC102724814 [Source:NCBI gene;Acc:102724814]	antisense
ENSG00000165863	33.0721	-2.05101	0.00162199	10	116663696	116670264	C10orf82	chromosome 10 open reading frame 82 [Source:HGNC Symbol;Acc:HGNC:28500]	protein_coding
ENSG00000133256	47.0619	-2.05034	0.000130644	4	625584	670782	PDE6B	phosphodiesterase 6B [Source:HGNC Symbol;Acc:HGNC:8786]	protein_coding
ENSG00000181856	45.7194	-2.04888	0.000319335	17	7281667	7288257	SLC2A4	solute carrier family 2 member 4 [Source:HGNC Symbol;Acc:HGNC:11009]	protein_coding
ENSG00000135253	36.9901	-2.04805	0.00785117	7	128862451	128910719	KCP	kielin/chordin-like protein [Source:HGNC Symbol;Acc:HGNC:17585]	protein_coding
ENSG00000139547	31.3834	-2.0443	0.00370314	12	56951431	56959374	RDH16	retinol dehydrogenase 16 [Source:HGNC Symbol;Acc:HGNC:29674]	protein_coding
ENSG00000083067	962.153	-2.04395	7.22463e-06	9	70529063	71446904	TRPM3	transient receptor potential cation channel subfamily M member 3 [Source:HGNC Symbol;Acc:HGNC:17992]	protein_coding
ENSG00000196208	2097.98	-2.04388	2.03015e-05	2	11482341	11642788	GREB1	growth regulating estrogen receptor binding 1 [Source:HGNC Symbol;Acc:HGNC:24885]	protein_coding
ENSG00000284946	161.568	-2.04193	4.8788e-05	15	90966190	91022566	AC068831.7	novel transcript	protein_coding
ENSG00000125246	509.293	-2.03914	1.70694e-05	13	99606669	99897134	CLYBL	citrate lyase beta like [Source:HGNC Symbol;Acc:HGNC:18355]	protein_coding
ENSG00000206557	708.503	-2.0388	9.22859e-08	3	32818018	32897826	TRIM71	tripartite motif containing 71 [Source:HGNC Symbol;Acc:HGNC:32669]	protein_coding
ENSG00000163347	334.519	-2.03783	0.000124657	3	190305701	190322475	CLDN1	claudin 1 [Source:HGNC Symbol;Acc:HGNC:2032]	protein_coding
ENSG00000139178	84.897	-2.03678	4.90653e-05	12	7089587	7109273	C1RL	complement C1r subcomponent like [Source:HGNC Symbol;Acc:HGNC:21265]	protein_coding
ENSG00000233461	26.4159	-2.0348	0.00256336	1	231522388	231528556	AL445524.1	novel transcript	antisense
ENSG00000130513	377.582	-2.03331	6.66211e-07	19	18374731	18389176	GDF15	growth differentiation factor 15 [Source:HGNC Symbol;Acc:HGNC:30142]	protein_coding
ENSG00000132749	44.8467	-2.03217	0.000420779	11	68707440	68751564	TESMIN	testis expressed metallothionein like protein [Source:HGNC Symbol;Acc:HGNC:7446]	protein_coding
ENSG00000126803	30.2032	-2.02854	0.00350673	14	64535905	64546173	HSPA2	heat shock protein family A (Hsp70) member 2 [Source:HGNC Symbol;Acc:HGNC:5235]	protein_coding
ENSG00000261150	132.348	-2.02704	0.000161021	8	143857324	143878464	EPPK1	epiplakin 1 [Source:HGNC Symbol;Acc:HGNC:15577]	protein_coding
ENSG00000114854	48.6402	-2.0263	0.00880049	3	52451102	52454070	TNNC1	troponin C1, slow skeletal and cardiac type [Source:HGNC Symbol;Acc:HGNC:11943]	protein_coding
ENSG00000245532	1255	-2.02578	0.000230426	11	65422774	65445540	NEAT1	nuclear paraspeckle assembly transcript 1 [Source:HGNC Symbol;Acc:HGNC:30815]	lincRNA
ENSG00000034533	55.8116	-2.02491	5.88965e-05	3	131013875	131027649	ASTE1	asteroid homolog 1 [Source:HGNC Symbol;Acc:HGNC:25021]	protein_coding
ENSG00000086696	90.0141	-2.02401	0.000332339	16	82035004	82098534	HSD17B2	hydroxysteroid 17-beta dehydrogenase 2 [Source:HGNC Symbol;Acc:HGNC:5211]	protein_coding
ENSG00000128408	30.0232	-2.02261	0.00207305	22	45413691	45432496	RIBC2	RIB43A domain with coiled-coils 2 [Source:HGNC Symbol;Acc:HGNC:13241]	protein_coding
ENSG00000136918	29.5206	-2.02072	0.00902049	9	124853417	124857890	WDR38	WD repeat domain 38 [Source:HGNC Symbol;Acc:HGNC:23745]	protein_coding
ENSG00000203499	79.983	-2.01852	0.00215642	8	143734140	143790644	IQANK1	IQ motif and ankyrin repeat containing 1 [Source:HGNC Symbol;Acc:HGNC:49576]	protein_coding
ENSG00000134057	2909.39	-2.01099	2.24794e-07	5	69167010	69178245	CCNB1	cyclin B1 [Source:HGNC Symbol;Acc:HGNC:1579]	protein_coding
ENSG00000254535	35.4633	-2.01008	0.00670252	4	134196333	134201748	PABPC4L	poly(A) binding protein cytoplasmic 4 like [Source:HGNC Symbol;Acc:HGNC:31955]	protein_coding
ENSG00000215417	59.6216	-2.00855	0.00617116	13	91347820	91354579	MIR17HG	miR-17-92a-1 cluster host gene [Source:HGNC Symbol;Acc:HGNC:23564]	processed_transcript
ENSG00000069696	77.971	-2.00611	1.69486e-05	11	637293	640706	DRD4	dopamine receptor D4 [Source:HGNC Symbol;Acc:HGNC:3025]	protein_coding
ENSG00000122691	128.264	-2.00234	0.00559701	7	19020991	19117672	TWIST1	twist family bHLH transcription factor 1 [Source:HGNC Symbol;Acc:HGNC:12428]	protein_coding
ENSG00000111058	277.808	-1.99934	2.25956e-09	12	80936414	81261205	ACSS3	acyl-CoA synthetase short chain family member 3 [Source:HGNC Symbol;Acc:HGNC:24723]	protein_coding
ENSG00000165164	53.7479	-1.99787	0.00446631	X	35919734	36385319	CFAP47	cilia and flagella associated protein 47 [Source:HGNC Symbol;Acc:HGNC:26708]	protein_coding
ENSG00000261308	237.916	-1.99686	2.72441e-07	12	51817840	51848766	FIGNL2	fidgetin like 2 [Source:HGNC Symbol;Acc:HGNC:13287]	protein_coding
ENSG00000246283	13.7571	-1.9945	0.00972976	15	42739118	42743202	AC090510.1	novel transcript	lincRNA
ENSG00000130303	463.818	-1.99143	0.00333054	19	17402939	17405648	BST2	bone marrow stromal cell antigen 2 [Source:HGNC Symbol;Acc:HGNC:1119]	protein_coding
ENSG00000013810	2872.69	-1.98369	2.68509e-06	4	1721490	1745176	TACC3	transforming acidic coiled-coil containing protein 3 [Source:HGNC Symbol;Acc:HGNC:11524]	protein_coding
ENSG00000261211	25.2668	-1.98198	0.00253305	6	6680309	6683633	AL031123.2	novel transcript	lincRNA
ENSG00000142700	502.179	-1.98054	0.000210179	1	50417550	50423500	DMRTA2	DMRT like family A2 [Source:HGNC Symbol;Acc:HGNC:13908]	protein_coding
ENSG00000134668	42.6367	-1.97987	0.00511221	1	31790422	31816051	SPOCD1	SPOC domain containing 1 [Source:HGNC Symbol;Acc:HGNC:26338]	protein_coding
ENSG00000091262	19.394	-1.97941	0.00643367	16	16148928	16223522	ABCC6	ATP binding cassette subfamily C member 6 [Source:HGNC Symbol;Acc:HGNC:57]	protein_coding
ENSG00000256673	56.3956	-1.97677	0.00607491	12	9398355	9414851	AC141557.1	ovostatin (OVOS) pseudogene	unprocessed_pseudogene
ENSG00000164690	160	-1.97626	0.00643367	7	155799986	155812273	SHH	sonic hedgehog [Source:HGNC Symbol;Acc:HGNC:10848]	protein_coding
ENSG00000163362	374.645	-1.97547	1.52697e-08	1	200891048	200915735	INAVA	innate immunity activator [Source:HGNC Symbol;Acc:HGNC:25599]	protein_coding
ENSG00000119969	678.198	-1.97337	8.78379e-06	10	94501434	94613905	HELLS	helicase, lymphoid specific [Source:HGNC Symbol;Acc:HGNC:4861]	protein_coding
ENSG00000279312	61.7252	-1.97296	0.00142164	6	71373253	71375387	AL136164.4	TEC	TEC
ENSG00000120129	1950.39	-1.97182	1.18761e-06	5	172768090	172771195	DUSP1	dual specificity phosphatase 1 [Source:HGNC Symbol;Acc:HGNC:3064]	protein_coding
ENSG00000251432	25.844	-1.97093	0.00732832	4	128292751	128519394	AC108062.1	uncharacterized LOC100507487 [Source:NCBI gene;Acc:100507487]	lincRNA
ENSG00000128833	228.103	-1.97065	0.000144147	15	52192322	52295798	MYO5C	myosin VC [Source:HGNC Symbol;Acc:HGNC:7604]	protein_coding
ENSG00000268119	161.84	-1.97052	9.64113e-06	19	21444241	21463908	AC010615.2	uncharacterized LOC105372321 [Source:NCBI gene;Acc:105372321]	processed_transcript
ENSG00000233237	92.6431	-1.96767	7.39429e-06	6	71344344	71420769	LINC00472	long intergenic non-protein coding RNA 472 [Source:HGNC Symbol;Acc:HGNC:21380]	lincRNA
ENSG00000229847	1624.67	-1.96677	3.12895e-05	10	117473215	117545068	EMX2OS	EMX2 opposite strand/antisense RNA [Source:HGNC Symbol;Acc:HGNC:18511]	antisense
ENSG00000129514	32.176	-1.9643	0.00355668	14	37589984	37596059	FOXA1	forkhead box A1 [Source:HGNC Symbol;Acc:HGNC:5021]	protein_coding
ENSG00000270977	32.429	-1.96384	0.00569142	17	35893707	35911023	AC015849.5	novel transcript	lincRNA
ENSG00000233622	30.8188	-1.96119	0.00121272	19	40808474	40812100	CYP2T1P	cytochrome P450 family 2 subfamily T member 1, pseudogene [Source:HGNC Symbol;Acc:HGNC:18852]	transcribed_unitary_pseudogene
ENSG00000051180	38.7683	-1.95971	0.00925212	15	40694774	40732339	RAD51	RAD51 recombinase [Source:HGNC Symbol;Acc:HGNC:9817]	protein_coding
ENSG00000164930	377.227	-1.95942	2.21689e-06	8	103298433	103332866	FZD6	frizzled class receptor 6 [Source:HGNC Symbol;Acc:HGNC:4044]	protein_coding
ENSG00000132199	587.295	-1.9584	6.91213e-05	18	670324	712676	ENOSF1	enolase superfamily member 1 [Source:HGNC Symbol;Acc:HGNC:30365]	protein_coding
ENSG00000153250	1055.75	-1.95285	1.77309e-05	2	160272151	160493794	RBMS1	RNA binding motif single stranded interacting protein 1 [Source:HGNC Symbol;Acc:HGNC:9907]	protein_coding
ENSG00000108515	211.993	-1.95017	0.00366309	17	4948092	4957131	ENO3	enolase 3 [Source:HGNC Symbol;Acc:HGNC:3354]	protein_coding
ENSG00000280079	56.43	-1.94849	0.00232582	19	20220597	20222186	AC011447.7	TEC	TEC
ENSG00000105877	67.384	-1.94553	0.00102513	7	21543215	21901839	DNAH11	dynein axonemal heavy chain 11 [Source:HGNC Symbol;Acc:HGNC:2942]	protein_coding
ENSG00000250899	69.5673	-1.94417	0.00147063	12	3041437	3044950	AC125807.2	novel transcript	lincRNA
ENSG00000141294	90.7394	-1.93833	0.000478983	17	47831627	47837713	LRRC46	leucine rich repeat containing 46 [Source:HGNC Symbol;Acc:HGNC:25047]	protein_coding
ENSG00000137807	1271.72	-1.93364	2.89623e-07	15	69414246	69448427	KIF23	kinesin family member 23 [Source:HGNC Symbol;Acc:HGNC:6392]	protein_coding
ENSG00000128274	28.9167	-1.93259	0.00848815	22	42692112	42721298	A4GALT	alpha 1,4-galactosyltransferase (P blood group) [Source:HGNC Symbol;Acc:HGNC:18149]	protein_coding
ENSG00000184163	34.6853	-1.93176	0.00749933	1	1242446	1246722	C1QTNF12	C1q and TNF related 12 [Source:HGNC Symbol;Acc:HGNC:32308]	protein_coding
ENSG00000139641	3333.91	-1.93054	1.29704e-08	12	56118250	56144671	ESYT1	extended synaptotagmin 1 [Source:HGNC Symbol;Acc:HGNC:29534]	protein_coding
ENSG00000170370	933.846	-1.92969	9.58246e-06	10	117542444	117549546	EMX2	empty spiracles homeobox 2 [Source:HGNC Symbol;Acc:HGNC:3341]	protein_coding
ENSG00000114115	1331.51	-1.92496	1.0919e-07	3	139517434	139539829	RBP1	retinol binding protein 1 [Source:HGNC Symbol;Acc:HGNC:9919]	protein_coding
ENSG00000228223	45.994	-1.92297	0.00533129	6	26521709	26527404	HCG11	HLA complex group 11 [Source:HGNC Symbol;Acc:HGNC:17707]	lincRNA
ENSG00000118898	261.534	-1.92058	0.00541411	16	4882507	4960741	PPL	periplakin [Source:HGNC Symbol;Acc:HGNC:9273]	protein_coding
ENSG00000230316	2308.05	-1.91782	8.72115e-05	7	122303658	122310077	FEZF1-AS1	FEZF1 antisense RNA 1 [Source:HGNC Symbol;Acc:HGNC:41001]	antisense
ENSG00000205913	57.9082	-1.9123	0.00327573	16	2737076	2752600	SRRM2-AS1	SRRM2 antisense RNA 1 [Source:HGNC Symbol;Acc:HGNC:44162]	antisense
ENSG00000186185	900.303	-1.91074	9.93194e-05	17	44924709	44947711	KIF18B	kinesin family member 18B [Source:HGNC Symbol;Acc:HGNC:27102]	protein_coding
ENSG00000267213	20.2829	-1.90981	0.00876226	19	32390050	32405560	AC007773.1	uncharacterized LOC400684 [Source:NCBI gene;Acc:400684]	antisense
ENSG00000130203	824.483	-1.90854	0.000247525	19	44905754	44909393	APOE	apolipoprotein E [Source:HGNC Symbol;Acc:HGNC:613]	protein_coding
ENSG00000168476	396.34	-1.90702	1.34866e-06	8	22138020	22141951	REEP4	receptor accessory protein 4 [Source:HGNC Symbol;Acc:HGNC:26176]	protein_coding
ENSG00000158769	192.723	-1.90648	2.17021e-08	1	160995211	161021348	F11R	F11 receptor [Source:HGNC Symbol;Acc:HGNC:14685]	protein_coding
ENSG00000175063	2479.4	-1.90553	1.01301e-06	20	45812576	45816957	UBE2C	ubiquitin conjugating enzyme E2 C [Source:HGNC Symbol;Acc:HGNC:15937]	protein_coding
ENSG00000106066	503.453	-1.90535	1.81449e-05	7	28995231	29195451	CPVL	carboxypeptidase, vitellogenic like [Source:HGNC Symbol;Acc:HGNC:14399]	protein_coding
ENSG00000071539	681.053	-1.90534	1.55949e-07	5	892643	919357	TRIP13	thyroid hormone receptor interactor 13 [Source:HGNC Symbol;Acc:HGNC:12307]	protein_coding
ENSG00000189060	2113.15	-1.89541	6.50909e-07	22	37805093	37807436	H1F0	H1 histone family member 0 [Source:HGNC Symbol;Acc:HGNC:4714]	protein_coding
ENSG00000146197	1626.19	-1.89513	1.11752e-11	6	35214419	35253079	SCUBE3	signal peptide, CUB domain and EGF like domain containing 3 [Source:HGNC Symbol;Acc:HGNC:13655]	protein_coding
ENSG00000135476	1021.33	-1.89486	0.000152447	12	53268299	53293643	ESPL1	extra spindle pole bodies like 1, separase [Source:HGNC Symbol;Acc:HGNC:16856]	protein_coding
ENSG00000154258	43.5722	-1.89374	0.00380652	17	68974488	69061064	ABCA9	ATP binding cassette subfamily A member 9 [Source:HGNC Symbol;Acc:HGNC:39]	protein_coding
ENSG00000146374	896.12	-1.89117	0.00021426	6	127118604	127197765	RSPO3	R-spondin 3 [Source:HGNC Symbol;Acc:HGNC:20866]	protein_coding
ENSG00000111665	811.864	-1.8906	5.14188e-06	12	6844793	6852066	CDCA3	cell division cycle associated 3 [Source:HGNC Symbol;Acc:HGNC:14624]	protein_coding
ENSG00000093009	612.663	-1.89017	6.33277e-06	22	19479459	19520612	CDC45	cell division cycle 45 [Source:HGNC Symbol;Acc:HGNC:1739]	protein_coding
ENSG00000170324	31.0456	-1.88595	0.00311376	10	48153088	48274870	FRMPD2	FERM and PDZ domain containing 2 [Source:HGNC Symbol;Acc:HGNC:28572]	protein_coding
ENSG00000158716	86.471	-1.88521	1.67954e-06	1	159780932	159782543	DUSP23	dual specificity phosphatase 23 [Source:HGNC Symbol;Acc:HGNC:21480]	protein_coding
ENSG00000196668	104.447	-1.88446	0.0018126	12	116533422	116536518	LINC00173	long intergenic non-protein coding RNA 173 [Source:HGNC Symbol;Acc:HGNC:33791]	processed_transcript
ENSG00000234072	193.084	-1.88394	1.1022e-05	2	27356246	27367622	AC074117.1	uncharacterized LOC105374363 [Source:NCBI gene;Acc:105374363]	antisense
ENSG00000188153	7606.44	-1.88296	2.23131e-06	X	108439844	108697545	COL4A5	collagen type IV alpha 5 chain [Source:HGNC Symbol;Acc:HGNC:2207]	protein_coding
ENSG00000158163	236.257	-1.88141	9.86286e-08	3	138061990	138115818	DZIP1L	DAZ interacting zinc finger protein 1 like [Source:HGNC Symbol;Acc:HGNC:26551]	protein_coding
ENSG00000186871	209.229	-1.8813	4.69047e-05	X	72204657	72239047	ERCC6L	ERCC excision repair 6 like, spindle assembly checkpoint helicase [Source:HGNC Symbol;Acc:HGNC:20794]	protein_coding
ENSG00000186973	86.6769	-1.88017	0.000399954	1	43145153	43156396	FAM183A	family with sequence similarity 183 member A [Source:HGNC Symbol;Acc:HGNC:34347]	protein_coding
ENSG00000183798	700.69	-1.87809	1.80843e-06	20	41359966	41366827	EMILIN3	elastin microfibril interfacer 3 [Source:HGNC Symbol;Acc:HGNC:16123]	protein_coding
ENSG00000112812	20.574	-1.87741	0.00594055	6	27247701	27256624	PRSS16	serine protease 16 [Source:HGNC Symbol;Acc:HGNC:9480]	protein_coding
ENSG00000187741	1198.17	-1.87739	0.000108218	16	89737549	89816657	FANCA	FA complementation group A [Source:HGNC Symbol;Acc:HGNC:3582]	protein_coding
ENSG00000150281	76.1065	-1.87711	2.4504e-06	16	30896607	30903560	CTF1	cardiotrophin 1 [Source:HGNC Symbol;Acc:HGNC:2499]	protein_coding
ENSG00000142102	588.592	-1.87447	0.00481193	11	289135	296107	PGGHG	protein-glucosylgalactosylhydroxylysine glucosidase [Source:HGNC Symbol;Acc:HGNC:26210]	protein_coding
ENSG00000144843	18.6717	-1.87438	0.0082122	3	119579268	119589945	ADPRH	ADP-ribosylarginine hydrolase [Source:HGNC Symbol;Acc:HGNC:269]	protein_coding
ENSG00000162836	246.212	-1.87242	2.14757e-10	1	147629652	147670496	ACP6	acid phosphatase 6, lysophosphatidic [Source:HGNC Symbol;Acc:HGNC:29609]	protein_coding
ENSG00000112175	183.733	-1.87139	1.70835e-07	6	55753645	55875564	BMP5	bone morphogenetic protein 5 [Source:HGNC Symbol;Acc:HGNC:1072]	protein_coding
ENSG00000203760	491.223	-1.86959	4.57965e-06	6	126340174	126348875	CENPW	centromere protein W [Source:HGNC Symbol;Acc:HGNC:21488]	protein_coding
ENSG00000178726	58.7725	-1.86901	0.006852	20	23045633	23049741	THBD	thrombomodulin [Source:HGNC Symbol;Acc:HGNC:11784]	protein_coding
ENSG00000167513	1023.4	-1.86773	6.70724e-05	16	88803213	88809258	CDT1	chromatin licensing and DNA replication factor 1 [Source:HGNC Symbol;Acc:HGNC:24576]	protein_coding
ENSG00000123485	1062.73	-1.86589	1.50422e-06	2	233833416	233854566	HJURP	Holliday junction recognition protein [Source:HGNC Symbol;Acc:HGNC:25444]	protein_coding
ENSG00000271133	22.5345	-1.86244	0.00718492	7	20328299	20331747	AC004130.1	uncharacterized LOC101927811 [Source:NCBI gene;Acc:101927811]	antisense
ENSG00000197905	155.051	-1.86044	0.0010267	12	2959330	3040673	TEAD4	TEA domain transcription factor 4 [Source:HGNC Symbol;Acc:HGNC:11717]	protein_coding
ENSG00000121152	987.999	-1.85991	3.426e-05	2	96335787	96373845	NCAPH	non-SMC condensin I complex subunit H [Source:HGNC Symbol;Acc:HGNC:1112]	protein_coding
ENSG00000087586	797.882	-1.85504	9.52391e-08	20	56369389	56392337	AURKA	aurora kinase A [Source:HGNC Symbol;Acc:HGNC:11393]	protein_coding
ENSG00000198734	41.5095	-1.8544	0.00506606	1	169514166	169586588	F5	coagulation factor V [Source:HGNC Symbol;Acc:HGNC:3542]	protein_coding
ENSG00000187951	244.556	-1.85405	0.000526612	15	30658717	30772993	AC091057.1	OTU deubiquitinase 7A pseudogene [Source:NCBI gene;Acc:100288637]	processed_transcript
ENSG00000129214	40.2239	-1.85137	0.00475233	17	7613946	7633383	SHBG	sex hormone binding globulin [Source:HGNC Symbol;Acc:HGNC:10839]	protein_coding
ENSG00000260924	29.8357	-1.85033	0.00962378	22	19171395	19172839	LINC01311	long intergenic non-protein coding RNA 1311 [Source:HGNC Symbol;Acc:HGNC:50503]	antisense
ENSG00000158402	439.41	-1.84904	7.11574e-05	5	138285265	138338355	CDC25C	cell division cycle 25C [Source:HGNC Symbol;Acc:HGNC:1727]	protein_coding
ENSG00000154914	108.864	-1.84898	0.00271098	17	9644698	9729691	USP43	ubiquitin specific peptidase 43 [Source:HGNC Symbol;Acc:HGNC:20072]	protein_coding
ENSG00000213186	291.015	-1.84883	2.58072e-06	3	160432445	160485773	TRIM59	tripartite motif containing 59 [Source:HGNC Symbol;Acc:HGNC:30834]	protein_coding
ENSG00000094804	937.496	-1.8465	5.79033e-11	17	40287633	40304657	CDC6	cell division cycle 6 [Source:HGNC Symbol;Acc:HGNC:1744]	protein_coding
ENSG00000139926	719.229	-1.84488	4.3423e-05	14	51489100	51730727	FRMD6	FERM domain containing 6 [Source:HGNC Symbol;Acc:HGNC:19839]	protein_coding
ENSG00000148200	293.45	-1.84445	0.000860762	9	124517275	124771310	NR6A1	nuclear receptor subfamily 6 group A member 1 [Source:HGNC Symbol;Acc:HGNC:7985]	protein_coding
ENSG00000110719	78.0021	-1.84425	0.00763858	11	68039016	68050895	TCIRG1	T cell immune regulator 1, ATPase H+ transporting V0 subunit a3 [Source:HGNC Symbol;Acc:HGNC:11647]	protein_coding
ENSG00000160298	624.397	-1.84364	0.000689839	21	46300181	46323875	C21orf58	chromosome 21 open reading frame 58 [Source:HGNC Symbol;Acc:HGNC:1300]	protein_coding
ENSG00000183691	149.368	-1.84355	0.000141941	17	56593699	56595590	NOG	noggin [Source:HGNC Symbol;Acc:HGNC:7866]	protein_coding
ENSG00000006757	329.641	-1.84231	7.64594e-09	X	7898247	7927739	PNPLA4	patatin like phospholipase domain containing 4 [Source:HGNC Symbol;Acc:HGNC:24887]	protein_coding
ENSG00000171502	109.24	-1.84109	0.000100108	1	85729233	86156943	COL24A1	collagen type XXIV alpha 1 chain [Source:HGNC Symbol;Acc:HGNC:20821]	protein_coding
ENSG00000156398	397.891	-1.84023	2.05309e-06	10	102714538	102743492	SFXN2	sideroflexin 2 [Source:HGNC Symbol;Acc:HGNC:16086]	protein_coding
ENSG00000214114	144.631	-1.83585	1.46407e-07	1	38862964	38874105	MYCBP	MYC binding protein [Source:HGNC Symbol;Acc:HGNC:7554]	protein_coding
ENSG00000076382	1895.81	-1.83377	5.27461e-05	17	28577565	28599279	SPAG5	sperm associated antigen 5 [Source:HGNC Symbol;Acc:HGNC:13452]	protein_coding
ENSG00000155363	1187.92	-1.83333	1.31543e-08	1	112673141	112700746	MOV10	Mov10 RISC complex RNA helicase [Source:HGNC Symbol;Acc:HGNC:7200]	protein_coding
ENSG00000109805	1288.48	-1.82955	9.4766e-06	4	17810902	17844862	NCAPG	non-SMC condensin I complex subunit G [Source:HGNC Symbol;Acc:HGNC:24304]	protein_coding
ENSG00000122359	867.327	-1.8272	9.01366e-07	10	80150889	80205572	ANXA11	annexin A11 [Source:HGNC Symbol;Acc:HGNC:535]	protein_coding
ENSG00000120675	66.6164	-1.82585	2.3991e-05	13	43023203	43114224	DNAJC15	DnaJ heat shock protein family (Hsp40) member C15 [Source:HGNC Symbol;Acc:HGNC:20325]	protein_coding
ENSG00000189171	255.966	-1.82571	5.99872e-05	1	153618787	153631360	S100A13	S100 calcium binding protein A13 [Source:HGNC Symbol;Acc:HGNC:10490]	protein_coding
ENSG00000176974	579.678	-1.82569	5.33867e-07	17	18327860	18363563	SHMT1	serine hydroxymethyltransferase 1 [Source:HGNC Symbol;Acc:HGNC:10850]	protein_coding
ENSG00000127564	639.533	-1.82562	3.83184e-05	16	2968024	2980539	PKMYT1	protein kinase, membrane associated tyrosine/threonine 1 [Source:HGNC Symbol;Acc:HGNC:29650]	protein_coding
ENSG00000139618	251.337	-1.82373	6.62449e-06	13	32315474	32400266	BRCA2	BRCA2, DNA repair associated [Source:HGNC Symbol;Acc:HGNC:1101]	protein_coding
ENSG00000161888	674.921	-1.82252	2.57757e-05	19	11131520	11155808	SPC24	SPC24, NDC80 kinetochore complex component [Source:HGNC Symbol;Acc:HGNC:26913]	protein_coding
ENSG00000187837	176.464	-1.82104	0.000425517	6	26055787	26056428	HIST1H1C	histone cluster 1 H1 family member c [Source:HGNC Symbol;Acc:HGNC:4716]	protein_coding
ENSG00000210154	20.5585	-1.82088	0.00795068	MT	7518	7585	MT-TD	mitochondrially encoded tRNA aspartic acid [Source:HGNC Symbol;Acc:HGNC:7478]	Mt_tRNA
ENSG00000163545	1312.53	-1.82036	4.06947e-06	1	205302059	205321791	NUAK2	NUAK family kinase 2 [Source:HGNC Symbol;Acc:HGNC:29558]	protein_coding
ENSG00000137193	1079.23	-1.82026	7.41337e-08	6	37170203	37175426	PIM1	Pim-1 proto-oncogene, serine/threonine kinase [Source:HGNC Symbol;Acc:HGNC:8986]	protein_coding
ENSG00000257167	196.768	-1.81906	1.21677e-07	12	98512973	98516422	TMPO-AS1	TMPO antisense RNA 1 [Source:HGNC Symbol;Acc:HGNC:44158]	antisense
ENSG00000183765	459.319	-1.81826	7.80123e-06	22	28687743	28742422	CHEK2	checkpoint kinase 2 [Source:HGNC Symbol;Acc:HGNC:16627]	protein_coding
ENSG00000142945	2040.38	-1.81513	2.49668e-05	1	44739818	44767767	KIF2C	kinesin family member 2C [Source:HGNC Symbol;Acc:HGNC:6393]	protein_coding
ENSG00000100345	15413.7	-1.81482	0.00161262	22	36281277	36388067	MYH9	myosin heavy chain 9 [Source:HGNC Symbol;Acc:HGNC:7579]	protein_coding
ENSG00000101057	2513.91	-1.81126	6.69634e-06	20	43667019	43716496	MYBL2	MYB proto-oncogene like 2 [Source:HGNC Symbol;Acc:HGNC:7548]	protein_coding
ENSG00000176890	3748.94	-1.80883	6.44207e-09	18	657604	673578	TYMS	thymidylate synthetase [Source:HGNC Symbol;Acc:HGNC:12441]	protein_coding
ENSG00000149090	326.737	-1.8069	1.48882e-05	11	35431823	35530300	PAMR1	peptidase domain containing associated with muscle regeneration 1 [Source:HGNC Symbol;Acc:HGNC:24554]	protein_coding
ENSG00000223749	44.5664	-1.80674	0.00171974	X	134543337	134546632	MIR503HG	MIR503 host gene [Source:HGNC Symbol;Acc:HGNC:28258]	lincRNA
ENSG00000145423	4675.53	-1.80666	0.000110151	4	153780592	153789120	SFRP2	secreted frizzled related protein 2 [Source:HGNC Symbol;Acc:HGNC:10777]	protein_coding
ENSG00000173157	71.8174	-1.80525	0.00171526	12	43353866	43551921	ADAMTS20	ADAM metallopeptidase with thrombospondin type 1 motif 20 [Source:HGNC Symbol;Acc:HGNC:17178]	protein_coding
ENSG00000172183	38.4128	-1.80448	0.000417011	15	88636153	88656483	ISG20	interferon stimulated exonuclease gene 20 [Source:HGNC Symbol;Acc:HGNC:6130]	protein_coding
ENSG00000147576	45.4676	-1.80401	0.000971687	8	66432486	66468907	ADHFE1	alcohol dehydrogenase, iron containing 1 [Source:HGNC Symbol;Acc:HGNC:16354]	protein_coding
ENSG00000185201	1102.27	-1.80392	9.73069e-06	11	307631	315272	IFITM2	interferon induced transmembrane protein 2 [Source:HGNC Symbol;Acc:HGNC:5413]	protein_coding
ENSG00000104881	109.477	-1.80227	2.67024e-06	19	45379634	45406349	PPP1R13L	protein phosphatase 1 regulatory subunit 13 like [Source:HGNC Symbol;Acc:HGNC:18838]	protein_coding
ENSG00000196154	25.2668	-1.80206	0.00816089	1	153543613	153550136	S100A4	S100 calcium binding protein A4 [Source:HGNC Symbol;Acc:HGNC:10494]	protein_coding
ENSG00000165304	871.85	-1.8018	7.0919e-06	9	36572862	36677683	MELK	maternal embryonic leucine zipper kinase [Source:HGNC Symbol;Acc:HGNC:16870]	protein_coding
ENSG00000165891	758.899	-1.79979	8.88179e-12	12	77021247	77065580	E2F7	E2F transcription factor 7 [Source:HGNC Symbol;Acc:HGNC:23820]	protein_coding
ENSG00000167874	147.861	-1.79925	2.17689e-06	17	7855065	7856099	TMEM88	transmembrane protein 88 [Source:HGNC Symbol;Acc:HGNC:32371]	protein_coding
ENSG00000165171	65.9558	-1.79859	0.000313632	7	73834590	73842535	METTL27	methyltransferase like 27 [Source:HGNC Symbol;Acc:HGNC:19068]	protein_coding
ENSG00000090889	1848.06	-1.79806	2.5034e-06	X	70290090	70420832	KIF4A	kinesin family member 4A [Source:HGNC Symbol;Acc:HGNC:13339]	protein_coding
ENSG00000146233	96.3763	-1.7979	1.81712e-05	6	46549580	46652830	CYP39A1	cytochrome P450 family 39 subfamily A member 1 [Source:HGNC Symbol;Acc:HGNC:17449]	protein_coding
ENSG00000013588	52.6051	-1.79175	0.000398643	12	12890782	12917937	GPRC5A	G protein-coupled receptor class C group 5 member A [Source:HGNC Symbol;Acc:HGNC:9836]	protein_coding
ENSG00000139800	1013.29	-1.78912	2.35172e-06	13	99962964	99971909	ZIC5	Zic family member 5 [Source:HGNC Symbol;Acc:HGNC:20322]	protein_coding
ENSG00000121211	354.435	-1.78889	0.000140363	4	153344649	153415118	MND1	meiotic nuclear divisions 1 [Source:HGNC Symbol;Acc:HGNC:24839]	protein_coding
ENSG00000171848	1201.69	-1.78659	1.12867e-07	2	10120698	10131419	RRM2	ribonucleotide reductase regulatory subunit M2 [Source:HGNC Symbol;Acc:HGNC:10452]	protein_coding
ENSG00000148120	424.583	-1.78622	1.87791e-05	9	94726701	95087218	C9orf3	chromosome 9 open reading frame 3 [Source:HGNC Symbol;Acc:HGNC:1361]	protein_coding
ENSG00000242125	395.9	-1.78476	0.000113367	1	28505980	28510892	SNHG3	small nucleolar RNA host gene 3 [Source:HGNC Symbol;Acc:HGNC:10118]	processed_transcript
ENSG00000087510	168.176	-1.78451	0.000936202	20	56629302	56639283	TFAP2C	transcription factor AP-2 gamma [Source:HGNC Symbol;Acc:HGNC:11744]	protein_coding
ENSG00000151388	1268.04	-1.78414	0.00110439	5	33523535	33892192	ADAMTS12	ADAM metallopeptidase with thrombospondin type 1 motif 12 [Source:HGNC Symbol;Acc:HGNC:14605]	protein_coding
ENSG00000152137	319.276	-1.78366	0.000152723	12	119178642	119221131	HSPB8	heat shock protein family B (small) member 8 [Source:HGNC Symbol;Acc:HGNC:30171]	protein_coding
ENSG00000079335	163.203	-1.78296	2.41427e-05	1	100345001	100520278	CDC14A	cell division cycle 14A [Source:HGNC Symbol;Acc:HGNC:1718]	protein_coding
ENSG00000137880	211.609	-1.78268	2.14189e-05	15	40764020	40767710	GCHFR	GTP cyclohydrolase I feedback regulator [Source:HGNC Symbol;Acc:HGNC:4194]	protein_coding
ENSG00000177045	919.01	-1.78149	4.68806e-07	19	45764785	45769226	SIX5	SIX homeobox 5 [Source:HGNC Symbol;Acc:HGNC:10891]	protein_coding
ENSG00000122952	1566.02	-1.78128	2.37415e-05	10	56357228	56361275	ZWINT	ZW10 interacting kinetochore protein [Source:HGNC Symbol;Acc:HGNC:13195]	protein_coding
ENSG00000086062	873.74	-1.78039	0.00203497	9	33104082	33167356	B4GALT1	beta-1,4-galactosyltransferase 1 [Source:HGNC Symbol;Acc:HGNC:924]	protein_coding
ENSG00000267041	259.482	-1.77866	2.03524e-06	19	36714383	36772825	ZNF850	zinc finger protein 850 [Source:HGNC Symbol;Acc:HGNC:27994]	protein_coding
ENSG00000175643	391.574	-1.77843	1.01297e-05	16	11249619	11381662	RMI2	RecQ mediated genome instability 2 [Source:HGNC Symbol;Acc:HGNC:28349]	protein_coding
ENSG00000117592	6875.82	-1.77773	4.73362e-11	1	173477266	173488807	PRDX6	peroxiredoxin 6 [Source:HGNC Symbol;Acc:HGNC:16753]	protein_coding
ENSG00000111837	46.0107	-1.77578	0.00549266	6	10762723	10838555	MAK	male germ cell associated kinase [Source:HGNC Symbol;Acc:HGNC:6816]	protein_coding
ENSG00000181031	82.9617	-1.77512	0.000106917	17	212389	386254	RPH3AL	rabphilin 3A like (without C2 domains) [Source:HGNC Symbol;Acc:HGNC:10296]	protein_coding
ENSG00000128242	87.1035	-1.7751	3.59781e-06	22	30554635	30574587	GAL3ST1	galactose-3-O-sulfotransferase 1 [Source:HGNC Symbol;Acc:HGNC:24240]	protein_coding
ENSG00000088325	3668.31	-1.77488	2.30747e-05	20	31739271	31801805	TPX2	TPX2, microtubule nucleation factor [Source:HGNC Symbol;Acc:HGNC:1249]	protein_coding
ENSG00000157456	1958.45	-1.77397	2.48396e-05	15	59105078	59125045	CCNB2	cyclin B2 [Source:HGNC Symbol;Acc:HGNC:1580]	protein_coding
ENSG00000271643	61.7286	-1.77324	0.00512924	3	33793644	33798539	AC112220.2	novel transcript	bidirectional_promoter_lncRNA
ENSG00000145358	72.045	-1.76907	0.00177078	4	100185870	100190782	DDIT4L	DNA damage inducible transcript 4 like [Source:HGNC Symbol;Acc:HGNC:30555]	protein_coding
ENSG00000110492	20475	-1.76905	5.43073e-10	11	46380756	46383837	MDK	midkine [Source:HGNC Symbol;Acc:HGNC:6972]	protein_coding
ENSG00000062822	1307.8	-1.76879	0.000502359	19	50384204	50418016	POLD1	DNA polymerase delta 1, catalytic subunit [Source:HGNC Symbol;Acc:HGNC:9175]	protein_coding
ENSG00000146670	1521.59	-1.7685	3.92591e-07	11	65066300	65084164	CDCA5	cell division cycle associated 5 [Source:HGNC Symbol;Acc:HGNC:14626]	protein_coding
ENSG00000089685	2384.01	-1.76812	3.5992e-06	17	78214186	78225636	BIRC5	baculoviral IAP repeat containing 5 [Source:HGNC Symbol;Acc:HGNC:593]	protein_coding
ENSG00000165118	31.4554	-1.7661	0.00831751	9	83938311	83956986	C9orf64	chromosome 9 open reading frame 64 [Source:HGNC Symbol;Acc:HGNC:28144]	protein_coding
ENSG00000198682	400.737	-1.76522	1.14869e-05	10	87659613	87747705	PAPSS2	3'-phosphoadenosine 5'-phosphosulfate synthase 2 [Source:HGNC Symbol;Acc:HGNC:8604]	protein_coding
ENSG00000158055	58.1462	-1.7652	0.00114885	1	24319322	24364482	GRHL3	grainyhead like transcription factor 3 [Source:HGNC Symbol;Acc:HGNC:25839]	protein_coding
ENSG00000146410	80.9841	-1.76029	1.05347e-05	6	136231024	136250335	MTFR2	mitochondrial fission regulator 2 [Source:HGNC Symbol;Acc:HGNC:21115]	protein_coding
ENSG00000138821	117.063	-1.75891	8.23225e-05	4	102251041	102431258	SLC39A8	solute carrier family 39 member 8 [Source:HGNC Symbol;Acc:HGNC:20862]	protein_coding
ENSG00000164649	1128.16	-1.75855	5.38529e-06	7	21900900	21946084	CDCA7L	cell division cycle associated 7 like [Source:HGNC Symbol;Acc:HGNC:30777]	protein_coding
ENSG00000131650	77.7384	-1.75852	0.00670499	16	2963944	2968383	KREMEN2	kringle containing transmembrane protein 2 [Source:HGNC Symbol;Acc:HGNC:18797]	protein_coding
ENSG00000149292	366.978	-1.75793	3.55376e-07	11	113314529	113383544	TTC12	tetratricopeptide repeat domain 12 [Source:HGNC Symbol;Acc:HGNC:23700]	protein_coding
ENSG00000154839	299.134	-1.75703	1.01336e-05	18	50374995	50394173	SKA1	spindle and kinetochore associated complex subunit 1 [Source:HGNC Symbol;Acc:HGNC:28109]	protein_coding
ENSG00000125968	2118.53	-1.75639	0.00221993	20	31605283	31606515	ID1	inhibitor of DNA binding 1, HLH protein [Source:HGNC Symbol;Acc:HGNC:5360]	protein_coding
ENSG00000011422	248.971	-1.75614	0.00080814	19	43646095	43670547	PLAUR	plasminogen activator, urokinase receptor [Source:HGNC Symbol;Acc:HGNC:9053]	protein_coding
ENSG00000276672	38.1906	-1.7556	0.00482192	13	33846190	33850825	AL161891.1	novel transcript, sense intronic to RFC3	sense_intronic
ENSG00000075218	1027.65	-1.75425	8.41081e-06	22	46296741	46330810	GTSE1	G2 and S-phase expressed 1 [Source:HGNC Symbol;Acc:HGNC:13698]	protein_coding
ENSG00000272143	168.276	-1.74591	2.30713e-05	13	102394630	102395703	FGF14-AS2	FGF14 antisense RNA 2 [Source:HGNC Symbol;Acc:HGNC:44368]	lincRNA
ENSG00000065328	709.501	-1.74587	1.02675e-05	10	13161554	13211104	MCM10	minichromosome maintenance 10 replication initiation factor [Source:HGNC Symbol;Acc:HGNC:18043]	protein_coding
ENSG00000166415	52.768	-1.74291	0.00641607	15	53513741	53762878	WDR72	WD repeat domain 72 [Source:HGNC Symbol;Acc:HGNC:26790]	protein_coding
ENSG00000159713	351.202	-1.7426	0.000376773	16	67389809	67393535	TPPP3	tubulin polymerization promoting protein family member 3 [Source:HGNC Symbol;Acc:HGNC:24162]	protein_coding
ENSG00000130158	1157.57	-1.7411	6.41225e-06	19	11199295	11262481	DOCK6	dedicator of cytokinesis 6 [Source:HGNC Symbol;Acc:HGNC:19189]	protein_coding
ENSG00000139679	85.5225	-1.74087	0.000502661	13	48389567	48444704	LPAR6	lysophosphatidic acid receptor 6 [Source:HGNC Symbol;Acc:HGNC:15520]	protein_coding
ENSG00000072571	623.578	-1.73391	7.81942e-05	5	163460203	163491945	HMMR	hyaluronan mediated motility receptor [Source:HGNC Symbol;Acc:HGNC:5012]	protein_coding
ENSG00000237649	2092.57	-1.73366	3.00151e-05	6	33391536	33409924	KIFC1	kinesin family member C1 [Source:HGNC Symbol;Acc:HGNC:6389]	protein_coding
ENSG00000165480	568.477	-1.72865	8.85694e-07	13	21153595	21176602	SKA3	spindle and kinetochore associated complex subunit 3 [Source:HGNC Symbol;Acc:HGNC:20262]	protein_coding
ENSG00000184661	464.937	-1.7282	2.93943e-05	8	25458997	25507920	CDCA2	cell division cycle associated 2 [Source:HGNC Symbol;Acc:HGNC:14623]	protein_coding
ENSG00000007384	673.779	-1.72778	3.35319e-06	16	58059	76355	RHBDF1	rhomboid 5 homolog 1 [Source:HGNC Symbol;Acc:HGNC:20561]	protein_coding
ENSG00000116729	15032.7	-1.72562	0.00190154	1	68098473	68233120	WLS	wntless Wnt ligand secretion mediator [Source:HGNC Symbol;Acc:HGNC:30238]	protein_coding
ENSG00000134762	57.6614	-1.72515	0.00605569	18	30990008	31042815	DSC3	desmocollin 3 [Source:HGNC Symbol;Acc:HGNC:3037]	protein_coding
ENSG00000070759	28.7761	-1.72493	0.00945196	1	45343883	45491166	TESK2	testis associated actin remodelling kinase 2 [Source:HGNC Symbol;Acc:HGNC:11732]	protein_coding
ENSG00000261840	56.0855	-1.72416	0.002211	16	30697707	30699058	AC093249.6	uncharacterized LOC730183 [Source:NCBI gene;Acc:730183]	antisense
ENSG00000210195	70.5608	-1.7223	4.28963e-05	MT	15888	15953	MT-TT	mitochondrially encoded tRNA threonine [Source:HGNC Symbol;Acc:HGNC:7499]	Mt_tRNA
ENSG00000101447	546.118	-1.72153	1.77718e-05	20	38926312	38953106	FAM83D	family with sequence similarity 83 member D [Source:HGNC Symbol;Acc:HGNC:16122]	protein_coding
ENSG00000097096	75.6039	-1.72045	0.000680291	1	85156873	85201046	SYDE2	synapse defective Rho GTPase homolog 2 [Source:HGNC Symbol;Acc:HGNC:25841]	protein_coding
ENSG00000096060	677.782	-1.71754	0.000334713	6	35573585	35728583	FKBP5	FK506 binding protein 5 [Source:HGNC Symbol;Acc:HGNC:3721]	protein_coding
ENSG00000141524	84.8527	-1.71534	0.000690706	17	78110458	78132407	TMC6	transmembrane channel like 6 [Source:HGNC Symbol;Acc:HGNC:18021]	protein_coding
ENSG00000121039	732.276	-1.71381	2.12547e-05	8	73294612	73325281	RDH10	retinol dehydrogenase 10 [Source:HGNC Symbol;Acc:HGNC:19975]	protein_coding
ENSG00000111602	3391.68	-1.71353	5.37247e-06	12	56416373	56449403	TIMELESS	timeless circadian regulator [Source:HGNC Symbol;Acc:HGNC:11813]	protein_coding
ENSG00000024526	359.132	-1.71326	1.25707e-05	1	68474152	68497221	DEPDC1	DEP domain containing 1 [Source:HGNC Symbol;Acc:HGNC:22949]	protein_coding
ENSG00000142632	128.15	-1.71299	1.00407e-06	1	16197854	16212609	ARHGEF19	Rho guanine nucleotide exchange factor 19 [Source:HGNC Symbol;Acc:HGNC:26604]	protein_coding
ENSG00000173207	1215.19	-1.71224	5.86089e-07	1	154974653	154979249	CKS1B	CDC28 protein kinase regulatory subunit 1B [Source:HGNC Symbol;Acc:HGNC:19083]	protein_coding
ENSG00000101443	41.0415	-1.7121	0.00559701	20	45469706	45481532	WFDC2	WAP four-disulfide core domain 2 [Source:HGNC Symbol;Acc:HGNC:15939]	protein_coding
ENSG00000059377	47.3888	-1.70984	0.00729674	7	139777051	140020325	TBXAS1	thromboxane A synthase 1 [Source:HGNC Symbol;Acc:HGNC:11609]	protein_coding
ENSG00000065534	582.693	-1.70481	1.98607e-05	3	123610049	123884331	MYLK	myosin light chain kinase [Source:HGNC Symbol;Acc:HGNC:7590]	protein_coding
ENSG00000258457	27.0346	-1.70465	0.0072843	14	22982698	22999078	AL132780.2	uncharacterized LOC107984660 [Source:NCBI gene;Acc:107984660]	antisense
ENSG00000260442	120.977	-1.70236	0.00136786	16	28878957	28879920	ATP2A1-AS1	ATP2A1 antisense RNA 1 [Source:HGNC Symbol;Acc:HGNC:51370]	antisense
ENSG00000166900	402.11	-1.69681	0.000497914	11	59713456	59805882	STX3	syntaxin 3 [Source:HGNC Symbol;Acc:HGNC:11438]	protein_coding
ENSG00000107829	493.929	-1.69584	1.14223e-06	10	101610664	101695295	FBXW4	F-box and WD repeat domain containing 4 [Source:HGNC Symbol;Acc:HGNC:10847]	protein_coding
ENSG00000103995	332.161	-1.69583	0.0015801	15	48712928	48811146	CEP152	centrosomal protein 152 [Source:HGNC Symbol;Acc:HGNC:29298]	protein_coding
ENSG00000118495	2001.15	-1.69553	0.00133258	6	143940300	144064599	PLAGL1	PLAG1 like zinc finger 1 [Source:HGNC Symbol;Acc:HGNC:9046]	protein_coding
ENSG00000160888	2828.37	-1.69337	4.94391e-07	19	13150415	13154908	IER2	immediate early response 2 [Source:HGNC Symbol;Acc:HGNC:28871]	protein_coding
ENSG00000166265	357.313	-1.69328	0.000289587	21	26466209	26573284	CYYR1	cysteine and tyrosine rich 1 [Source:HGNC Symbol;Acc:HGNC:16274]	protein_coding
ENSG00000177602	170.262	-1.69166	0.00187596	17	3723903	3726699	HASPIN	histone H3 associated protein kinase [Source:HGNC Symbol;Acc:HGNC:19682]	protein_coding
ENSG00000250337	547.986	-1.68808	4.04257e-05	5	27472292	27496401	PURPL	p53 upregulated regulator of p53 levels [Source:HGNC Symbol;Acc:HGNC:48995]	lincRNA
ENSG00000174844	59.1215	-1.68602	0.00731056	3	57293699	57544344	DNAH12	dynein axonemal heavy chain 12 [Source:HGNC Symbol;Acc:HGNC:2943]	protein_coding
ENSG00000224945	155.528	-1.68565	2.99099e-05	9	89088604	89109934	AL353150.1	novel transcript	sense_intronic
ENSG00000247092	164.716	-1.68554	1.08894e-05	14	95532297	95534872	SNHG10	small nucleolar RNA host gene 10 [Source:HGNC Symbol;Acc:HGNC:27510]	antisense
ENSG00000110108	1145.97	-1.68525	3.51454e-07	11	60913874	60923443	TMEM109	transmembrane protein 109 [Source:HGNC Symbol;Acc:HGNC:28771]	protein_coding
ENSG00000111206	1851.18	-1.68476	2.18546e-05	12	2857681	2877155	FOXM1	forkhead box M1 [Source:HGNC Symbol;Acc:HGNC:3818]	protein_coding
ENSG00000075702	633.834	-1.68443	0.000301995	19	36054881	36105106	WDR62	WD repeat domain 62 [Source:HGNC Symbol;Acc:HGNC:24502]	protein_coding
ENSG00000166002	138.983	-1.6824	2.49698e-06	11	93478472	93543508	SMCO4	single-pass membrane protein with coiled-coil domains 4 [Source:HGNC Symbol;Acc:HGNC:24810]	protein_coding
ENSG00000167670	1534.7	-1.68233	4.17764e-05	19	4402662	4445018	CHAF1A	chromatin assembly factor 1 subunit A [Source:HGNC Symbol;Acc:HGNC:1910]	protein_coding
ENSG00000231007	105.264	-1.6807	0.00207814	9	87011652	87013151	CDC20P1	cell division cycle 20 pseudogene 1 [Source:HGNC Symbol;Acc:HGNC:29487]	processed_pseudogene
ENSG00000046604	1410.95	-1.67913	0.000376732	18	31498043	31549008	DSG2	desmoglein 2 [Source:HGNC Symbol;Acc:HGNC:3049]	protein_coding
ENSG00000170745	44.1098	-1.67714	0.00801796	2	17877847	18361616	KCNS3	potassium voltage-gated channel modifier subfamily S member 3 [Source:HGNC Symbol;Acc:HGNC:6302]	protein_coding
ENSG00000204228	291.588	-1.67702	0.000315714	6	33204642	33206831	HSD17B8	hydroxysteroid 17-beta dehydrogenase 8 [Source:HGNC Symbol;Acc:HGNC:3554]	protein_coding
ENSG00000144802	112.689	-1.67582	0.0059558	3	101827991	101861022	NFKBIZ	NFKB inhibitor zeta [Source:HGNC Symbol;Acc:HGNC:29805]	protein_coding
ENSG00000147536	692.561	-1.67381	5.1111e-07	8	41529206	41545046	GINS4	GINS complex subunit 4 [Source:HGNC Symbol;Acc:HGNC:28226]	protein_coding
ENSG00000125378	199.284	-1.67216	0.00157182	14	53949736	53958761	BMP4	bone morphogenetic protein 4 [Source:HGNC Symbol;Acc:HGNC:1071]	protein_coding
ENSG00000256546	23.9313	-1.67214	0.00827855	12	122063306	122068616	AC156455.1	uncharacterized LOC100506691 [Source:NCBI gene;Acc:100506691]	processed_transcript
ENSG00000115163	300.623	-1.67171	3.50106e-05	2	26764289	26801067	CENPA	centromere protein A [Source:HGNC Symbol;Acc:HGNC:1851]	protein_coding
ENSG00000185909	2237.82	-1.67127	4.06232e-07	3	49171611	49176486	KLHDC8B	kelch domain containing 8B [Source:HGNC Symbol;Acc:HGNC:28557]	protein_coding
ENSG00000104147	275.943	-1.66679	3.55099e-05	15	41309268	41332621	OIP5	Opa interacting protein 5 [Source:HGNC Symbol;Acc:HGNC:20300]	protein_coding
ENSG00000185480	159.286	-1.66664	8.48109e-05	12	102120185	102197520	PARPBP	PARP1 binding protein [Source:HGNC Symbol;Acc:HGNC:26074]	protein_coding
ENSG00000171223	978.261	-1.66613	0.00312785	19	12791496	12793315	JUNB	JunB proto-oncogene, AP-1 transcription factor subunit [Source:HGNC Symbol;Acc:HGNC:6205]	protein_coding
ENSG00000230453	34.6136	-1.66498	0.00721555	9	33524394	33573009	ANKRD18B	ankyrin repeat domain 18B [Source:HGNC Symbol;Acc:HGNC:23644]	protein_coding
ENSG00000054277	310.931	-1.66125	0.000417482	1	241590102	241677376	OPN3	opsin 3 [Source:HGNC Symbol;Acc:HGNC:14007]	protein_coding
ENSG00000005469	461.715	-1.65712	2.73854e-06	7	87345681	87399795	CROT	carnitine O-octanoyltransferase [Source:HGNC Symbol;Acc:HGNC:2366]	protein_coding
ENSG00000184232	709.037	-1.65638	7.68376e-08	11	120210767	120230332	OAF	out at first homolog [Source:HGNC Symbol;Acc:HGNC:28752]	protein_coding
ENSG00000123374	1704.07	-1.6537	1.48916e-05	12	55966769	55972784	CDK2	cyclin dependent kinase 2 [Source:HGNC Symbol;Acc:HGNC:1771]	protein_coding
ENSG00000261061	91.954	-1.65344	0.000206054	16	81030770	81031485	AC092718.4	novel transcript	sense_intronic
ENSG00000093072	610.671	-1.65216	0.00013559	22	17178790	17258235	ADA2	adenosine deaminase 2 [Source:HGNC Symbol;Acc:HGNC:1839]	protein_coding
ENSG00000127423	138.311	-1.65046	2.25918e-06	1	25831913	25859458	AUNIP	aurora kinase A and ninein interacting protein [Source:HGNC Symbol;Acc:HGNC:28363]	protein_coding
ENSG00000174607	129.445	-1.65032	0.00557647	4	114598455	114678224	UGT8	UDP glycosyltransferase 8 [Source:HGNC Symbol;Acc:HGNC:12555]	protein_coding
ENSG00000136492	414.95	-1.64816	5.31257e-05	17	61681266	61863521	BRIP1	BRCA1 interacting protein C-terminal helicase 1 [Source:HGNC Symbol;Acc:HGNC:20473]	protein_coding
ENSG00000156504	981.36	-1.64782	9.93194e-05	X	134769566	134797232	FAM122B	family with sequence similarity 122B [Source:HGNC Symbol;Acc:HGNC:30490]	protein_coding
ENSG00000123473	430.781	-1.64774	3.85461e-07	1	47250139	47314147	STIL	STIL, centriolar assembly protein [Source:HGNC Symbol;Acc:HGNC:10879]	protein_coding
ENSG00000084207	15011.4	-1.64717	9.89932e-08	11	67583595	67586656	GSTP1	glutathione S-transferase pi 1 [Source:HGNC Symbol;Acc:HGNC:4638]	protein_coding
ENSG00000105792	140.68	-1.64684	0.00817964	7	90245174	90311063	CFAP69	cilia and flagella associated protein 69 [Source:HGNC Symbol;Acc:HGNC:26107]	protein_coding
ENSG00000269958	79.3623	-1.64486	0.000315258	14	103696353	103697163	AL049840.4	novel transcript, sense intronic to KLC1	sense_intronic
ENSG00000160606	137.69	-1.6447	0.000719105	17	28724348	28727935	TLCD1	TLC domain containing 1 [Source:HGNC Symbol;Acc:HGNC:25177]	protein_coding
ENSG00000131620	61.4423	-1.64025	0.00230662	11	70078302	70189528	ANO1	anoctamin 1 [Source:HGNC Symbol;Acc:HGNC:21625]	protein_coding
ENSG00000140525	2292.12	-1.63766	1.0112e-05	15	89243949	89317261	FANCI	FA complementation group I [Source:HGNC Symbol;Acc:HGNC:25568]	protein_coding
ENSG00000249776	33.8138	-1.63708	0.00499588	5	92410256	92660863	AC124854.1	novel transcript	lincRNA
ENSG00000160446	306.043	-1.63373	1.30381e-06	9	128720869	128724127	ZDHHC12	zinc finger DHHC-type containing 12 [Source:HGNC Symbol;Acc:HGNC:19159]	protein_coding
ENSG00000154734	518.375	-1.6337	1.94474e-06	21	26835747	26845409	ADAMTS1	ADAM metallopeptidase with thrombospondin type 1 motif 1 [Source:HGNC Symbol;Acc:HGNC:217]	protein_coding
ENSG00000261008	106.085	-1.63031	2.69835e-05	16	72283301	72665009	LINC01572	long intergenic non-protein coding RNA 1572 [Source:HGNC Symbol;Acc:HGNC:51385]	lincRNA
ENSG00000140527	35.6906	-1.63018	0.00955524	15	89690797	89743638	WDR93	WD repeat domain 93 [Source:HGNC Symbol;Acc:HGNC:26924]	protein_coding
ENSG00000264112	444.189	-1.63008	0.00891897	17	57989039	57994850	AC015813.1	novel transcript	lincRNA
ENSG00000121621	429.968	-1.62858	0.000161869	11	28020620	28108308	KIF18A	kinesin family member 18A [Source:HGNC Symbol;Acc:HGNC:29441]	protein_coding
ENSG00000197822	59.9398	-1.62656	0.00796988	5	69492292	69558104	OCLN	occludin [Source:HGNC Symbol;Acc:HGNC:8104]	protein_coding
ENSG00000011426	1306.2	-1.62535	6.05634e-05	7	36389806	36453791	ANLN	anillin actin binding protein [Source:HGNC Symbol;Acc:HGNC:14082]	protein_coding
ENSG00000112378	428.528	-1.62457	0.000101442	6	138088505	138107511	PERP	PERP, TP53 apoptosis effector [Source:HGNC Symbol;Acc:HGNC:17637]	protein_coding
ENSG00000156970	1420.02	-1.6245	0.000532736	15	40161023	40221136	BUB1B	BUB1 mitotic checkpoint serine/threonine kinase B [Source:HGNC Symbol;Acc:HGNC:1149]	protein_coding
ENSG00000138795	1274.93	-1.62321	0.00372269	4	108047545	108168956	LEF1	lymphoid enhancer binding factor 1 [Source:HGNC Symbol;Acc:HGNC:6551]	protein_coding
ENSG00000130958	110.209	-1.62307	0.000125704	9	96313444	96383710	SLC35D2	solute carrier family 35 member D2 [Source:HGNC Symbol;Acc:HGNC:20799]	protein_coding
ENSG00000167565	495.575	-1.62296	1.66968e-09	19	40440844	40444705	SERTAD3	SERTA domain containing 3 [Source:HGNC Symbol;Acc:HGNC:17931]	protein_coding
ENSG00000118193	383.874	-1.62195	0.000250385	1	200551497	200620734	KIF14	kinesin family member 14 [Source:HGNC Symbol;Acc:HGNC:19181]	protein_coding
ENSG00000080986	896.459	-1.62144	0.000110509	18	2571511	2616635	NDC80	NDC80, kinetochore complex component [Source:HGNC Symbol;Acc:HGNC:16909]	protein_coding
ENSG00000112118	3671.68	-1.62026	1.51117e-05	6	52264009	52284881	MCM3	minichromosome maintenance complex component 3 [Source:HGNC Symbol;Acc:HGNC:6945]	protein_coding
ENSG00000123453	208.317	-1.61936	1.51493e-05	9	133663560	133739955	SARDH	sarcosine dehydrogenase [Source:HGNC Symbol;Acc:HGNC:10536]	protein_coding
ENSG00000145247	282.264	-1.61899	0.00214577	4	48885019	48906937	OCIAD2	OCIA domain containing 2 [Source:HGNC Symbol;Acc:HGNC:28685]	protein_coding
ENSG00000001036	760.238	-1.61881	2.77354e-08	6	143494811	143511690	FUCA2	alpha-L-fucosidase 2 [Source:HGNC Symbol;Acc:HGNC:4008]	protein_coding
ENSG00000196584	278.004	-1.61777	0.000204907	7	152644779	152676165	XRCC2	X-ray repair cross complementing 2 [Source:HGNC Symbol;Acc:HGNC:12829]	protein_coding
ENSG00000117650	749.841	-1.61746	5.71998e-05	1	211658657	211675630	NEK2	NIMA related kinase 2 [Source:HGNC Symbol;Acc:HGNC:7745]	protein_coding
ENSG00000197299	586.346	-1.61731	2.59606e-06	15	90717327	90816165	BLM	Bloom syndrome RecQ like helicase [Source:HGNC Symbol;Acc:HGNC:1058]	protein_coding
ENSG00000260633	44.0042	-1.61706	0.00370579	3	134347288	134349233	AC010207.1	novel transcript	lincRNA
ENSG00000163071	132.041	-1.61555	0.000105397	4	52051331	52097292	SPATA18	spermatogenesis associated 18 [Source:HGNC Symbol;Acc:HGNC:29579]	protein_coding
ENSG00000118508	246.238	-1.61188	9.02157e-06	6	146543693	146554965	RAB32	RAB32, member RAS oncogene family [Source:HGNC Symbol;Acc:HGNC:9772]	protein_coding
ENSG00000100285	224.889	-1.60696	0.000135631	22	29480230	29491390	NEFH	neurofilament heavy [Source:HGNC Symbol;Acc:HGNC:7737]	protein_coding
ENSG00000196411	1631.71	-1.6065	1.82659e-09	7	100802565	100827521	EPHB4	EPH receptor B4 [Source:HGNC Symbol;Acc:HGNC:3395]	protein_coding
ENSG00000168140	748.949	-1.6023	0.00266459	16	4371848	4383528	VASN	vasorin [Source:HGNC Symbol;Acc:HGNC:18517]	protein_coding
ENSG00000037280	183.718	-1.6019	0.0030078	5	180601506	180649624	FLT4	fms related tyrosine kinase 4 [Source:HGNC Symbol;Acc:HGNC:3767]	protein_coding
ENSG00000137166	3102.13	-1.60054	4.95904e-05	6	41546426	41602384	FOXP4	forkhead box P4 [Source:HGNC Symbol;Acc:HGNC:20842]	protein_coding
ENSG00000164611	2442.7	-1.59795	3.03942e-05	5	160421822	160428744	PTTG1	pituitary tumor-transforming 1 [Source:HGNC Symbol;Acc:HGNC:9690]	protein_coding
ENSG00000143476	922.526	-1.59686	1.46687e-05	1	212035553	212107400	DTL	denticleless E3 ubiquitin protein ligase homolog [Source:HGNC Symbol;Acc:HGNC:30288]	protein_coding
ENSG00000152229	213.028	-1.59545	0.000153107	18	45983536	46072272	PSTPIP2	proline-serine-threonine phosphatase interacting protein 2 [Source:HGNC Symbol;Acc:HGNC:9581]	protein_coding
ENSG00000100504	361.307	-1.59542	6.45301e-06	14	50857891	50944736	PYGL	glycogen phosphorylase L [Source:HGNC Symbol;Acc:HGNC:9725]	protein_coding
ENSG00000198715	600.834	-1.59515	4.53913e-06	1	156290089	156295689	GLMP	glycosylated lysosomal membrane protein [Source:HGNC Symbol;Acc:HGNC:29436]	protein_coding
ENSG00000189190	38.4341	-1.59416	0.00282218	19	52749942	52786807	ZNF600	zinc finger protein 600 [Source:HGNC Symbol;Acc:HGNC:30951]	protein_coding
ENSG00000148926	224.65	-1.59158	4.16666e-05	11	10304680	10307397	ADM	adrenomedullin [Source:HGNC Symbol;Acc:HGNC:259]	protein_coding
ENSG00000177468	132.219	-1.58829	0.00802304	6	137492202	137494250	OLIG3	oligodendrocyte transcription factor 3 [Source:HGNC Symbol;Acc:HGNC:18003]	protein_coding
ENSG00000140511	74.7157	-1.58756	0.00311344	15	88877288	88895626	HAPLN3	hyaluronan and proteoglycan link protein 3 [Source:HGNC Symbol;Acc:HGNC:21446]	protein_coding
ENSG00000132386	1179.73	-1.58613	0.0021791	17	1761959	1777574	SERPINF1	serpin family F member 1 [Source:HGNC Symbol;Acc:HGNC:8824]	protein_coding
ENSG00000162062	485.385	-1.58543	0.00143809	16	2460080	2464963	TEDC2	tubulin epsilon and delta complex 2 [Source:HGNC Symbol;Acc:HGNC:25849]	protein_coding
ENSG00000175445	597.59	-1.58533	6.5319e-09	8	19901717	19967259	LPL	lipoprotein lipase [Source:HGNC Symbol;Acc:HGNC:6677]	protein_coding
ENSG00000129195	1992.4	-1.5842	0.000495181	17	6444415	6451469	PIMREG	PICALM interacting mitotic regulator [Source:HGNC Symbol;Acc:HGNC:25483]	protein_coding
ENSG00000112419	389.299	-1.58415	6.62449e-06	6	143536845	143831185	PHACTR2	phosphatase and actin regulator 2 [Source:HGNC Symbol;Acc:HGNC:20956]	protein_coding
ENSG00000092036	324.298	-1.58404	1.45388e-05	14	22946228	22957161	HAUS4	HAUS augmin like complex subunit 4 [Source:HGNC Symbol;Acc:HGNC:20163]	protein_coding
ENSG00000007968	575.542	-1.58357	0.000909737	1	23506430	23531220	E2F2	E2F transcription factor 2 [Source:HGNC Symbol;Acc:HGNC:3114]	protein_coding
ENSG00000188313	180.644	-1.58074	0.000294358	3	146515180	146544864	PLSCR1	phospholipid scramblase 1 [Source:HGNC Symbol;Acc:HGNC:9092]	protein_coding
ENSG00000077238	256.532	-1.58041	0.00503401	16	27313668	27364778	IL4R	interleukin 4 receptor [Source:HGNC Symbol;Acc:HGNC:6015]	protein_coding
ENSG00000160796	552.046	-1.57984	0.00497895	3	46979683	47009703	NBEAL2	neurobeachin like 2 [Source:HGNC Symbol;Acc:HGNC:31928]	protein_coding
ENSG00000168646	1208.8	-1.57882	0.000217615	17	65528563	65561647	AXIN2	axin 2 [Source:HGNC Symbol;Acc:HGNC:904]	protein_coding
ENSG00000184731	51.3046	-1.57814	0.00240366	2	38814	46870	FAM110C	family with sequence similarity 110 member C [Source:HGNC Symbol;Acc:HGNC:33340]	protein_coding
ENSG00000174804	337.55	-1.57811	8.07924e-05	11	86945679	86955391	FZD4	frizzled class receptor 4 [Source:HGNC Symbol;Acc:HGNC:4042]	protein_coding
ENSG00000144824	880.568	-1.57802	0.00911556	3	111732497	111976517	PHLDB2	pleckstrin homology like domain family B member 2 [Source:HGNC Symbol;Acc:HGNC:29573]	protein_coding
ENSG00000169692	326.21	-1.5759	1.73083e-05	9	136673143	136687423	AGPAT2	1-acylglycerol-3-phosphate O-acyltransferase 2 [Source:HGNC Symbol;Acc:HGNC:325]	protein_coding
ENSG00000168306	88.6465	-1.57574	0.00618122	3	58505136	58537319	ACOX2	acyl-CoA oxidase 2 [Source:HGNC Symbol;Acc:HGNC:120]	protein_coding
ENSG00000187244	632.87	-1.57573	5.76855e-06	19	44809059	44821421	BCAM	basal cell adhesion molecule (Lutheran blood group) [Source:HGNC Symbol;Acc:HGNC:6722]	protein_coding
ENSG00000137309	8095.95	-1.57555	2.87798e-06	6	34236873	34246231	HMGA1	high mobility group AT-hook 1 [Source:HGNC Symbol;Acc:HGNC:5010]	protein_coding
ENSG00000169679	1354.47	-1.57263	0.000283909	2	110637698	110678114	BUB1	BUB1 mitotic checkpoint serine/threonine kinase [Source:HGNC Symbol;Acc:HGNC:1148]	protein_coding
ENSG00000076258	56.8679	-1.57226	0.000784495	1	171314208	171342084	FMO4	flavin containing monooxygenase 4 [Source:HGNC Symbol;Acc:HGNC:3772]	protein_coding
ENSG00000091651	659.339	-1.56942	2.11401e-05	16	46689643	46698394	ORC6	origin recognition complex subunit 6 [Source:HGNC Symbol;Acc:HGNC:17151]	protein_coding
ENSG00000188486	3982.89	-1.56865	9.03892e-05	11	119093854	119095467	H2AFX	H2A histone family member X [Source:HGNC Symbol;Acc:HGNC:4739]	protein_coding
ENSG00000109674	194.35	-1.56679	0.000360425	4	177309836	177362943	NEIL3	nei like DNA glycosylase 3 [Source:HGNC Symbol;Acc:HGNC:24573]	protein_coding
ENSG00000115129	691.527	-1.5664	0.000125704	2	24077433	24085861	TP53I3	tumor protein p53 inducible protein 3 [Source:HGNC Symbol;Acc:HGNC:19373]	protein_coding
ENSG00000117724	5210.86	-1.56536	7.99558e-05	1	214603195	214664588	CENPF	centromere protein F [Source:HGNC Symbol;Acc:HGNC:1857]	protein_coding
ENSG00000176014	3130.98	-1.5645	0.000125005	18	12307669	12344320	TUBB6	tubulin beta 6 class V [Source:HGNC Symbol;Acc:HGNC:20776]	protein_coding
ENSG00000161638	1724.85	-1.56382	0.00131351	12	54395261	54419460	ITGA5	integrin subunit alpha 5 [Source:HGNC Symbol;Acc:HGNC:6141]	protein_coding
ENSG00000171241	357.7	-1.56195	5.77332e-08	16	46580554	46621626	SHCBP1	SHC binding and spindle associated 1 [Source:HGNC Symbol;Acc:HGNC:29547]	protein_coding
ENSG00000170779	929.148	-1.56181	1.40207e-06	14	105009573	105021148	CDCA4	cell division cycle associated 4 [Source:HGNC Symbol;Acc:HGNC:14625]	protein_coding
ENSG00000164845	63.9649	-1.56056	0.000611319	12	8232512	8242948	FAM86FP	family with sequence similarity 86 member F, pseudogene [Source:HGNC Symbol;Acc:HGNC:42357]	transcribed_unprocessed_pseudogene
ENSG00000158023	129.583	-1.55985	0.00364675	12	121917862	122003927	WDR66	WD repeat domain 66 [Source:HGNC Symbol;Acc:HGNC:28506]	protein_coding
ENSG00000186998	1288.07	-1.55787	0.00952075	22	29205851	29259597	EMID1	EMI domain containing 1 [Source:HGNC Symbol;Acc:HGNC:18036]	protein_coding
ENSG00000171757	38.5867	-1.55766	0.00666372	3	169793428	169812986	LRRC34	leucine rich repeat containing 34 [Source:HGNC Symbol;Acc:HGNC:28408]	protein_coding
ENSG00000116830	715.623	-1.55657	5.58665e-06	1	117060303	117107453	TTF2	transcription termination factor 2 [Source:HGNC Symbol;Acc:HGNC:12398]	protein_coding
ENSG00000170571	221.497	-1.55508	0.00173294	5	50396192	50443248	EMB	embigin [Source:HGNC Symbol;Acc:HGNC:30465]	protein_coding
ENSG00000137713	947.095	-1.55455	2.5425e-06	11	111726908	111766427	PPP2R1B	protein phosphatase 2 scaffold subunit Abeta [Source:HGNC Symbol;Acc:HGNC:9303]	protein_coding
ENSG00000131435	131.228	-1.55225	0.00552639	5	132257671	132273454	PDLIM4	PDZ and LIM domain 4 [Source:HGNC Symbol;Acc:HGNC:16501]	protein_coding
ENSG00000105173	262.135	-1.55173	2.00929e-07	19	29811898	29824308	CCNE1	cyclin E1 [Source:HGNC Symbol;Acc:HGNC:1589]	protein_coding
ENSG00000185100	224.027	-1.5516	0.0018102	14	104724186	104747325	ADSSL1	adenylosuccinate synthase like 1 [Source:HGNC Symbol;Acc:HGNC:20093]	protein_coding
ENSG00000050555	314.963	-1.54791	0.0035157	9	131009082	131094473	LAMC3	laminin subunit gamma 3 [Source:HGNC Symbol;Acc:HGNC:6494]	protein_coding
ENSG00000095777	102.859	-1.54772	0.00200302	10	25934071	26212536	MYO3A	myosin IIIA [Source:HGNC Symbol;Acc:HGNC:7601]	protein_coding
ENSG00000129173	174.072	-1.54753	0.000306004	11	19224063	19241620	E2F8	E2F transcription factor 8 [Source:HGNC Symbol;Acc:HGNC:24727]	protein_coding
ENSG00000161960	203.282	-1.54615	0.00182278	17	7572706	7579005	EIF4A1	eukaryotic translation initiation factor 4A1 [Source:HGNC Symbol;Acc:HGNC:3282]	protein_coding
ENSG00000280206	136.175	-1.546	0.000830564	16	15701237	15702118	AC026401.3	novel transcript	lincRNA
ENSG00000165806	394.36	-1.53989	4.13383e-08	10	113679162	113730907	CASP7	caspase 7 [Source:HGNC Symbol;Acc:HGNC:1508]	protein_coding
ENSG00000160691	3125.86	-1.53684	5.7026e-05	1	154962298	154974395	SHC1	SHC adaptor protein 1 [Source:HGNC Symbol;Acc:HGNC:10840]	protein_coding
ENSG00000159899	218.173	-1.53464	0.000218042	9	35792154	35809732	NPR2	natriuretic peptide receptor 2 [Source:HGNC Symbol;Acc:HGNC:7944]	protein_coding
ENSG00000266524	521.042	-1.53269	0.00558822	10	47300386	47313547	GDF10	growth differentiation factor 10 [Source:HGNC Symbol;Acc:HGNC:4215]	protein_coding
ENSG00000144354	741.905	-1.53126	0.00373278	2	173354820	173368997	CDCA7	cell division cycle associated 7 [Source:HGNC Symbol;Acc:HGNC:14628]	protein_coding
ENSG00000188610	80.3818	-1.53111	0.00457432	1	121167646	121185539	FAM72B	family with sequence similarity 72 member B [Source:HGNC Symbol;Acc:HGNC:24805]	protein_coding
ENSG00000163638	1571.77	-1.53056	2.56117e-06	3	64515654	64688000	ADAMTS9	ADAM metallopeptidase with thrombospondin type 1 motif 9 [Source:HGNC Symbol;Acc:HGNC:13202]	protein_coding
ENSG00000225697	567.83	-1.53022	0.000120396	3	48625723	48635493	SLC26A6	solute carrier family 26 member 6 [Source:HGNC Symbol;Acc:HGNC:14472]	protein_coding
ENSG00000112312	872.176	-1.52856	6.89279e-05	6	24774931	24786099	GMNN	geminin, DNA replication inhibitor [Source:HGNC Symbol;Acc:HGNC:17493]	protein_coding
ENSG00000010292	4130.03	-1.52684	0.000168797	12	6493356	6531955	NCAPD2	non-SMC condensin I complex subunit D2 [Source:HGNC Symbol;Acc:HGNC:24305]	protein_coding
ENSG00000280120	70.4467	-1.52655	0.00301804	12	123152324	123153377	AC073857.1	novel transcript	TEC
ENSG00000126787	1452.18	-1.52567	0.00233332	14	55148112	55191678	DLGAP5	DLG associated protein 5 [Source:HGNC Symbol;Acc:HGNC:16864]	protein_coding
ENSG00000092068	725.496	-1.52037	0.0013171	14	23125295	23183674	SLC7A8	solute carrier family 7 member 8 [Source:HGNC Symbol;Acc:HGNC:11066]	protein_coding
ENSG00000139734	340.831	-1.5198	0.000707745	13	59665583	60163987	DIAPH3	diaphanous related formin 3 [Source:HGNC Symbol;Acc:HGNC:15480]	protein_coding
ENSG00000108639	478.837	-1.51929	4.14612e-05	17	78168558	78173527	SYNGR2	synaptogyrin 2 [Source:HGNC Symbol;Acc:HGNC:11499]	protein_coding
ENSG00000112759	1249.99	-1.51736	0.000660474	6	44219505	44234151	SLC29A1	solute carrier family 29 member 1 (Augustine blood group) [Source:HGNC Symbol;Acc:HGNC:11003]	protein_coding
ENSG00000183032	62.9143	-1.51632	0.00115034	14	36678431	37172866	SLC25A21	solute carrier family 25 member 21 [Source:HGNC Symbol;Acc:HGNC:14411]	protein_coding
ENSG00000178573	828.408	-1.51538	0.000189078	16	79585843	79600714	MAF	MAF bZIP transcription factor [Source:HGNC Symbol;Acc:HGNC:6776]	protein_coding
ENSG00000110237	1890.17	-1.51204	2.49819e-09	11	73308289	73369388	ARHGEF17	Rho guanine nucleotide exchange factor 17 [Source:HGNC Symbol;Acc:HGNC:21726]	protein_coding
ENSG00000177084	2503.91	-1.51101	0.000790034	12	132623753	132687365	POLE	DNA polymerase epsilon, catalytic subunit [Source:HGNC Symbol;Acc:HGNC:9177]	protein_coding
ENSG00000129534	590.77	-1.51065	0.0013832	14	45203190	45253540	MIS18BP1	MIS18 binding protein 1 [Source:HGNC Symbol;Acc:HGNC:20190]	protein_coding
ENSG00000189057	287.389	-1.51012	0.00096764	11	59107185	59127410	FAM111B	family with sequence similarity 111 member B [Source:HGNC Symbol;Acc:HGNC:24200]	protein_coding
ENSG00000145721	1792.53	-1.50848	0.000719105	5	97091867	97142872	LIX1	limb and CNS expressed 1 [Source:HGNC Symbol;Acc:HGNC:18581]	protein_coding
ENSG00000103485	1266.94	-1.50843	5.92296e-05	16	29679008	29698699	QPRT	quinolinate phosphoribosyltransferase [Source:HGNC Symbol;Acc:HGNC:9755]	protein_coding
ENSG00000100297	2233.03	-1.5079	0.000546836	22	35400063	35425430	MCM5	minichromosome maintenance complex component 5 [Source:HGNC Symbol;Acc:HGNC:6948]	protein_coding
ENSG00000144668	318.215	-1.50762	8.03098e-05	3	37452115	37823514	ITGA9	integrin subunit alpha 9 [Source:HGNC Symbol;Acc:HGNC:6145]	protein_coding
ENSG00000140534	582.222	-1.5076	0.00171417	15	89575482	89631056	TICRR	TOPBP1 interacting checkpoint and replication regulator [Source:HGNC Symbol;Acc:HGNC:28704]	protein_coding
ENSG00000078114	1355.72	-1.50747	0.00624964	10	20779973	21174187	NEBL	nebulette [Source:HGNC Symbol;Acc:HGNC:16932]	protein_coding
ENSG00000261801	68.553	-1.50747	0.0065844	15	73908071	73928248	LOXL1-AS1	LOXL1 antisense RNA 1 [Source:HGNC Symbol;Acc:HGNC:44169]	antisense
ENSG00000123219	354.093	-1.50738	4.19588e-05	5	65517766	65563171	CENPK	centromere protein K [Source:HGNC Symbol;Acc:HGNC:29479]	protein_coding
ENSG00000158715	235.527	-1.50557	0.00620529	1	205657851	205680459	SLC45A3	solute carrier family 45 member 3 [Source:HGNC Symbol;Acc:HGNC:8642]	protein_coding
ENSG00000213445	392.527	-1.50493	5.99464e-06	11	65638097	65650930	SIPA1	signal-induced proliferation-associated 1 [Source:HGNC Symbol;Acc:HGNC:10885]	protein_coding
ENSG00000160345	286.608	-1.50372	0.00124776	9	135495181	135501734	C9orf116	chromosome 9 open reading frame 116 [Source:HGNC Symbol;Acc:HGNC:28435]	protein_coding
ENSG00000103365	2627.49	-1.50205	5.87456e-08	16	23463542	23521995	GGA2	golgi associated, gamma adaptin ear containing, ARF binding protein 2 [Source:HGNC Symbol;Acc:HGNC:16064]	protein_coding
ENSG00000082512	187.964	-1.50184	3.81622e-06	1	211326615	211374946	TRAF5	TNF receptor associated factor 5 [Source:HGNC Symbol;Acc:HGNC:12035]	protein_coding
ENSG00000153208	197.889	-1.50167	4.10221e-05	2	111898479	112029561	MERTK	MER proto-oncogene, tyrosine kinase [Source:HGNC Symbol;Acc:HGNC:7027]	protein_coding
ENSG00000111641	55.1665	-1.50156	0.00116128	12	6556863	6568691	NOP2	NOP2 nucleolar protein [Source:HGNC Symbol;Acc:HGNC:7867]	protein_coding
ENSG00000160949	1066.29	-1.50047	0.00816259	8	144428775	144444444	TONSL	tonsoku like, DNA repair protein [Source:HGNC Symbol;Acc:HGNC:7801]	protein_coding
ENSG00000088882	4060.3	-1.4993	0.000173836	20	2794069	2800637	CPXM1	carboxypeptidase X, M14 family member 1 [Source:HGNC Symbol;Acc:HGNC:15771]	protein_coding
ENSG00000128610	1336.51	-1.49828	0.00173547	7	122301394	122310691	FEZF1	FEZ family zinc finger 1 [Source:HGNC Symbol;Acc:HGNC:22788]	protein_coding
ENSG00000100162	409.997	-1.49726	0.000674474	22	41938721	41947164	CENPM	centromere protein M [Source:HGNC Symbol;Acc:HGNC:18352]	protein_coding
ENSG00000105137	487.263	-1.49574	2.16658e-05	19	15107403	15114988	SYDE1	synapse defective Rho GTPase homolog 1 [Source:HGNC Symbol;Acc:HGNC:25824]	protein_coding
ENSG00000183763	415.466	-1.4943	0.00103579	3	49828599	49856574	TRAIP	TRAF interacting protein [Source:HGNC Symbol;Acc:HGNC:30764]	protein_coding
ENSG00000102287	86.944	-1.49412	0.00258992	X	151953124	151974680	GABRE	gamma-aminobutyric acid type A receptor epsilon subunit [Source:HGNC Symbol;Acc:HGNC:4085]	protein_coding
ENSG00000100842	1951.35	-1.49402	0.000848005	14	23356402	23365752	EFS	embryonal Fyn-associated substrate [Source:HGNC Symbol;Acc:HGNC:16898]	protein_coding
ENSG00000079819	1406.94	-1.49372	1.96962e-06	6	130839347	131063322	EPB41L2	erythrocyte membrane protein band 4.1 like 2 [Source:HGNC Symbol;Acc:HGNC:3379]	protein_coding
ENSG00000110057	170.492	-1.49327	0.00105623	11	67991104	68004982	UNC93B1	unc-93 homolog B1, TLR signaling regulator [Source:HGNC Symbol;Acc:HGNC:13481]	protein_coding
ENSG00000107833	724.835	-1.49256	1.93165e-08	10	101781325	101783413	NPM3	nucleophosmin/nucleoplasmin 3 [Source:HGNC Symbol;Acc:HGNC:7931]	protein_coding
ENSG00000145779	130.692	-1.49236	3.83717e-05	5	119268692	119399688	TNFAIP8	TNF alpha induced protein 8 [Source:HGNC Symbol;Acc:HGNC:17260]	protein_coding
ENSG00000115884	1506.8	-1.49227	5.28573e-06	2	20200797	20225433	SDC1	syndecan 1 [Source:HGNC Symbol;Acc:HGNC:10658]	protein_coding
ENSG00000104375	297.523	-1.49159	3.7645e-07	8	98371228	98942827	STK3	serine/threonine kinase 3 [Source:HGNC Symbol;Acc:HGNC:11406]	protein_coding
ENSG00000166888	569.761	-1.48844	8.25101e-05	12	57095408	57132139	STAT6	signal transducer and activator of transcription 6 [Source:HGNC Symbol;Acc:HGNC:11368]	protein_coding
ENSG00000129219	610.174	-1.48739	4.91857e-05	17	4807096	4823434	PLD2	phospholipase D2 [Source:HGNC Symbol;Acc:HGNC:9068]	protein_coding
ENSG00000145012	953.969	-1.48725	0.00237888	3	188153284	188890671	LPP	LIM domain containing preferred translocation partner in lipoma [Source:HGNC Symbol;Acc:HGNC:6679]	protein_coding
ENSG00000111247	468.716	-1.48631	0.000395984	12	4538798	4560048	RAD51AP1	RAD51 associated protein 1 [Source:HGNC Symbol;Acc:HGNC:16956]	protein_coding
ENSG00000105559	466.931	-1.48542	0.00571079	19	48837097	48868632	PLEKHA4	pleckstrin homology domain containing A4 [Source:HGNC Symbol;Acc:HGNC:14339]	protein_coding
ENSG00000142621	140.933	-1.48191	0.00929534	1	15247272	15400283	FHAD1	forkhead associated phosphopeptide binding domain 1 [Source:HGNC Symbol;Acc:HGNC:29408]	protein_coding
ENSG00000166508	8115.81	-1.47718	0.000492374	7	100092728	100101940	MCM7	minichromosome maintenance complex component 7 [Source:HGNC Symbol;Acc:HGNC:6950]	protein_coding
ENSG00000088836	43.5585	-1.47655	0.007869	20	3227417	3239559	SLC4A11	solute carrier family 4 member 11 [Source:HGNC Symbol;Acc:HGNC:16438]	protein_coding
ENSG00000105655	4500.21	-1.47587	0.00118769	19	18434388	18438301	ISYNA1	inositol-3-phosphate synthase 1 [Source:HGNC Symbol;Acc:HGNC:29821]	protein_coding
ENSG00000184445	1340.86	-1.47578	0.000791656	12	122527246	122626396	KNTC1	kinetochore associated 1 [Source:HGNC Symbol;Acc:HGNC:17255]	protein_coding
ENSG00000186166	334.137	-1.47456	0.00167459	11	118998142	119015791	CCDC84	coiled-coil domain containing 84 [Source:HGNC Symbol;Acc:HGNC:30460]	protein_coding
ENSG00000164104	12072.6	-1.4734	0.000151689	4	173331695	173335125	HMGB2	high mobility group box 2 [Source:HGNC Symbol;Acc:HGNC:5000]	protein_coding
ENSG00000112539	185.539	-1.4697	0.0053464	6	165279664	165309607	C6orf118	chromosome 6 open reading frame 118 [Source:HGNC Symbol;Acc:HGNC:21233]	protein_coding
ENSG00000153406	468.989	-1.46561	1.25644e-06	16	4461680	4495763	NMRAL1	NmrA like redox sensor 1 [Source:HGNC Symbol;Acc:HGNC:24987]	protein_coding
ENSG00000196169	82.3949	-1.46223	0.00189085	17	74326210	74355820	KIF19	kinesin family member 19 [Source:HGNC Symbol;Acc:HGNC:26735]	protein_coding
ENSG00000223756	583.821	-1.46043	7.96758e-09	11	3380961	3408978	TSSC2	tumor suppressing subtransferable candidate 2 pseudogene [Source:HGNC Symbol;Acc:HGNC:12384]	transcribed_unprocessed_pseudogene
ENSG00000133519	254.359	-1.4593	0.00656803	22	23390606	23402726	ZDHHC8P1	zinc finger DHHC-type containing 8 pseudogene 1 [Source:HGNC Symbol;Acc:HGNC:26461]	transcribed_unprocessed_pseudogene
ENSG00000131153	1349.74	-1.45764	7.35165e-05	16	85676198	85690073	GINS2	GINS complex subunit 2 [Source:HGNC Symbol;Acc:HGNC:24575]	protein_coding
ENSG00000125733	472.625	-1.45514	2.86627e-07	19	6737925	6751526	TRIP10	thyroid hormone receptor interactor 10 [Source:HGNC Symbol;Acc:HGNC:12304]	protein_coding
ENSG00000250742	546.915	-1.45501	0.00727259	12	54126098	54142493	LINC02381	long intergenic non-protein coding RNA 2381 [Source:HGNC Symbol;Acc:HGNC:53304]	lincRNA
ENSG00000009709	393.38	-1.45341	0.00307126	1	18631006	18748866	PAX7	paired box 7 [Source:HGNC Symbol;Acc:HGNC:8621]	protein_coding
ENSG00000069702	89.8045	-1.44925	0.00329232	1	91680343	91906335	TGFBR3	transforming growth factor beta receptor 3 [Source:HGNC Symbol;Acc:HGNC:11774]	protein_coding
ENSG00000153044	646.645	-1.44917	1.29208e-06	5	69189548	69210357	CENPH	centromere protein H [Source:HGNC Symbol;Acc:HGNC:17268]	protein_coding
ENSG00000164093	90.1479	-1.44705	0.00670499	4	110617423	110642123	PITX2	paired like homeodomain 2 [Source:HGNC Symbol;Acc:HGNC:9005]	protein_coding
ENSG00000143499	971.399	-1.44555	0.000290658	1	214281102	214337131	SMYD2	SET and MYND domain containing 2 [Source:HGNC Symbol;Acc:HGNC:20982]	protein_coding
ENSG00000144061	263.077	-1.44478	0.000658323	2	110122311	110205066	NPHP1	nephrocystin 1 [Source:HGNC Symbol;Acc:HGNC:7905]	protein_coding
ENSG00000284308	87.8491	-1.44461	0.00127194	2	74414176	74421591	C2orf81	chromosome 2 open reading frame 81 [Source:HGNC Symbol;Acc:HGNC:34350]	protein_coding
ENSG00000138180	538.305	-1.44107	0.000749817	10	93496632	93529092	CEP55	centrosomal protein 55 [Source:HGNC Symbol;Acc:HGNC:1161]	protein_coding
ENSG00000138346	428.388	-1.43869	0.00277586	10	68414064	68472121	DNA2	DNA replication helicase/nuclease 2 [Source:HGNC Symbol;Acc:HGNC:2939]	protein_coding
ENSG00000213988	141.892	-1.43864	0.0055226	19	20077994	20127076	ZNF90	zinc finger protein 90 [Source:HGNC Symbol;Acc:HGNC:13165]	protein_coding
ENSG00000164087	568.13	-1.438	5.14067e-06	3	52075253	52154690	POC1A	POC1 centriolar protein A [Source:HGNC Symbol;Acc:HGNC:24488]	protein_coding
ENSG00000128342	287.782	-1.43798	0.00157934	22	30240447	30246851	LIF	LIF, interleukin 6 family cytokine [Source:HGNC Symbol;Acc:HGNC:6596]	protein_coding
ENSG00000213903	243.516	-1.43746	0.00457857	14	24311450	24318036	LTB4R	leukotriene B4 receptor [Source:HGNC Symbol;Acc:HGNC:6713]	protein_coding
ENSG00000278259	874.551	-1.43706	0.000231299	17	36495633	36543435	MYO19	myosin XIX [Source:HGNC Symbol;Acc:HGNC:26234]	protein_coding
ENSG00000138794	442.367	-1.43701	8.0919e-07	4	109688622	109703583	CASP6	caspase 6 [Source:HGNC Symbol;Acc:HGNC:1507]	protein_coding
ENSG00000117122	2113.18	-1.43516	0.000376773	1	16974502	16980835	MFAP2	microfibril associated protein 2 [Source:HGNC Symbol;Acc:HGNC:7033]	protein_coding
ENSG00000123975	1340.31	-1.43491	0.00103536	9	89311198	89316703	CKS2	CDC28 protein kinase regulatory subunit 2 [Source:HGNC Symbol;Acc:HGNC:2000]	protein_coding
ENSG00000131351	282.894	-1.43287	3.34822e-06	19	17049729	17075625	HAUS8	HAUS augmin like complex subunit 8 [Source:HGNC Symbol;Acc:HGNC:30532]	protein_coding
ENSG00000060138	2001.55	-1.43184	0.000369239	12	10699089	10723312	YBX3	Y-box binding protein 3 [Source:HGNC Symbol;Acc:HGNC:2428]	protein_coding
ENSG00000139835	110.147	-1.43067	0.00306945	13	113324164	113364148	GRTP1	growth hormone regulated TBC protein 1 [Source:HGNC Symbol;Acc:HGNC:20310]	protein_coding
ENSG00000184990	1364.79	-1.42955	0.000385748	14	104753100	104768494	SIVA1	SIVA1 apoptosis inducing factor [Source:HGNC Symbol;Acc:HGNC:17712]	protein_coding
ENSG00000137936	530.819	-1.42935	6.90924e-06	1	93561786	93847150	BCAR3	BCAR3, NSP family adaptor protein [Source:HGNC Symbol;Acc:HGNC:973]	protein_coding
ENSG00000162591	1023.44	-1.42913	0.00127274	1	3489920	3611495	MEGF6	multiple EGF like domains 6 [Source:HGNC Symbol;Acc:HGNC:3232]	protein_coding
ENSG00000124782	394.982	-1.42872	8.46004e-07	6	7107597	7251980	RREB1	ras responsive element binding protein 1 [Source:HGNC Symbol;Acc:HGNC:10449]	protein_coding
ENSG00000118557	71.7791	-1.42857	0.000665701	16	72112157	72176878	PMFBP1	polyamine modulated factor 1 binding protein 1 [Source:HGNC Symbol;Acc:HGNC:17728]	protein_coding
ENSG00000136982	256.537	-1.42714	5.17428e-07	8	119833976	119856010	DSCC1	DNA replication and sister chromatid cohesion 1 [Source:HGNC Symbol;Acc:HGNC:24453]	protein_coding
ENSG00000004864	1219.02	-1.42596	4.26968e-07	7	96120220	96322147	SLC25A13	solute carrier family 25 member 13 [Source:HGNC Symbol;Acc:HGNC:10983]	protein_coding
ENSG00000166451	644.053	-1.42495	5.08495e-06	16	81006498	81033114	CENPN	centromere protein N [Source:HGNC Symbol;Acc:HGNC:30873]	protein_coding
ENSG00000148737	761.383	-1.42329	0.00170409	10	112950250	113167678	TCF7L2	transcription factor 7 like 2 [Source:HGNC Symbol;Acc:HGNC:11641]	protein_coding
ENSG00000141384	53.4813	-1.42302	0.00242468	18	26225936	26391685	TAF4B	TATA-box binding protein associated factor 4b [Source:HGNC Symbol;Acc:HGNC:11538]	protein_coding
ENSG00000164294	1572.8	-1.4229	0.00144163	5	55160118	55167071	GPX8	glutathione peroxidase 8 (putative) [Source:HGNC Symbol;Acc:HGNC:33100]	protein_coding
ENSG00000135269	581.223	-1.42225	0.00681387	7	116210493	116258783	TES	testin LIM domain protein [Source:HGNC Symbol;Acc:HGNC:14620]	protein_coding
ENSG00000104472	384.376	-1.42006	1.01412e-05	8	140511298	140517137	CHRAC1	chromatin accessibility complex subunit 1 [Source:HGNC Symbol;Acc:HGNC:13544]	protein_coding
ENSG00000143369	423.297	-1.41892	7.78781e-06	1	150508062	150513789	ECM1	extracellular matrix protein 1 [Source:HGNC Symbol;Acc:HGNC:3153]	protein_coding
ENSG00000136122	377.008	-1.41781	0.00545618	13	72727749	72756198	BORA	bora, aurora kinase A activator [Source:HGNC Symbol;Acc:HGNC:24724]	protein_coding
ENSG00000213719	5854.87	-1.41706	3.95593e-10	6	31730581	31739763	CLIC1	chloride intracellular channel 1 [Source:HGNC Symbol;Acc:HGNC:2062]	protein_coding
ENSG00000165959	250.308	-1.41667	0.00066001	14	95181940	95319906	CLMN	calmin [Source:HGNC Symbol;Acc:HGNC:19972]	protein_coding
ENSG00000148834	708.985	-1.41575	9.64113e-06	10	104235356	104267459	GSTO1	glutathione S-transferase omega 1 [Source:HGNC Symbol;Acc:HGNC:13312]	protein_coding
ENSG00000100479	223.389	-1.41406	0.000177623	14	49643555	49688422	POLE2	DNA polymerase epsilon 2, accessory subunit [Source:HGNC Symbol;Acc:HGNC:9178]	protein_coding
ENSG00000158352	247.523	-1.41304	5.15733e-05	X	50591647	50814302	SHROOM4	shroom family member 4 [Source:HGNC Symbol;Acc:HGNC:29215]	protein_coding
ENSG00000181938	427.008	-1.41245	1.85941e-05	16	58295080	58406144	GINS3	GINS complex subunit 3 [Source:HGNC Symbol;Acc:HGNC:25851]	protein_coding
ENSG00000251562	13167.7	-1.41175	0.00642985	11	65497688	65506516	MALAT1	metastasis associated lung adenocarcinoma transcript 1 [Source:HGNC Symbol;Acc:HGNC:29665]	lincRNA
ENSG00000151952	726.113	-1.41076	0.00670252	12	129071725	129903666	TMEM132D	transmembrane protein 132D [Source:HGNC Symbol;Acc:HGNC:29411]	protein_coding
ENSG00000047617	72.2375	-1.40999	0.00463065	12	5531869	5946232	ANO2	anoctamin 2 [Source:HGNC Symbol;Acc:HGNC:1183]	protein_coding
ENSG00000162745	293.337	-1.40859	0.00202407	1	161983192	162023854	OLFML2B	olfactomedin like 2B [Source:HGNC Symbol;Acc:HGNC:24558]	protein_coding
ENSG00000134602	781.316	-1.40823	0.000137062	X	132023265	132075943	STK26	serine/threonine kinase 26 [Source:HGNC Symbol;Acc:HGNC:18174]	protein_coding
ENSG00000197903	252.278	-1.40682	0.00137631	6	27146418	27146798	HIST1H2BK	histone cluster 1 H2B family member k [Source:HGNC Symbol;Acc:HGNC:13954]	protein_coding
ENSG00000145386	1289.57	-1.40659	0.000791043	4	121816444	121823933	CCNA2	cyclin A2 [Source:HGNC Symbol;Acc:HGNC:1578]	protein_coding
ENSG00000187634	385.494	-1.40569	0.00139372	1	923928	944581	SAMD11	sterile alpha motif domain containing 11 [Source:HGNC Symbol;Acc:HGNC:28706]	protein_coding
ENSG00000126215	780.605	-1.40552	0.00345369	14	103697609	103715504	XRCC3	X-ray repair cross complementing 3 [Source:HGNC Symbol;Acc:HGNC:12830]	protein_coding
ENSG00000149201	69.2708	-1.40472	0.00732022	11	86374736	86423109	CCDC81	coiled-coil domain containing 81 [Source:HGNC Symbol;Acc:HGNC:26281]	protein_coding
ENSG00000213468	298.368	-1.40371	0.00752425	X	131688779	131830643	FIRRE	firre intergenic repeating RNA element [Source:HGNC Symbol;Acc:HGNC:49627]	processed_transcript
ENSG00000108604	628.951	-1.40358	4.15834e-07	17	63832081	63843065	SMARCD2	SWI/SNF related, matrix associated, actin dependent regulator of chromatin, subfamily d, member 2 [Source:HGNC Symbol;Acc:HGNC:11107]	protein_coding
ENSG00000169129	284.923	-1.40255	0.000775133	10	114294824	114404756	AFAP1L2	actin filament associated protein 1 like 2 [Source:HGNC Symbol;Acc:HGNC:25901]	protein_coding
ENSG00000136098	643.1	-1.40232	2.03856e-05	13	52132639	52159861	NEK3	NIMA related kinase 3 [Source:HGNC Symbol;Acc:HGNC:7746]	protein_coding
ENSG00000173295	169.28	-1.40182	0.000178975	8	8228595	8244865	FAM86B3P	family with sequence similarity 86 member B3, pseudogene [Source:HGNC Symbol;Acc:HGNC:44371]	transcribed_unprocessed_pseudogene
ENSG00000170430	299.326	-1.40072	4.01912e-05	10	129467184	129768007	MGMT	O-6-methylguanine-DNA methyltransferase [Source:HGNC Symbol;Acc:HGNC:7059]	protein_coding
ENSG00000007372	5310.02	-1.40069	0.00197392	11	31784779	31818062	PAX6	paired box 6 [Source:HGNC Symbol;Acc:HGNC:8620]	protein_coding
ENSG00000143228	733.45	-1.40012	0.00447202	1	163266576	163355764	NUF2	NUF2, NDC80 kinetochore complex component [Source:HGNC Symbol;Acc:HGNC:14621]	protein_coding
ENSG00000203780	190.309	-1.39641	0.000671549	10	125896539	126009592	FANK1	fibronectin type III and ankyrin repeat domains 1 [Source:HGNC Symbol;Acc:HGNC:23527]	protein_coding
ENSG00000134253	532.157	-1.39544	0.0046356	1	117111060	117122587	TRIM45	tripartite motif containing 45 [Source:HGNC Symbol;Acc:HGNC:19018]	protein_coding
ENSG00000013573	1227.61	-1.39505	0.00487324	12	31073845	31104791	DDX11	DEAD/H-box helicase 11 [Source:HGNC Symbol;Acc:HGNC:2736]	protein_coding
ENSG00000175183	2835.89	-1.39463	0.000261502	12	76858715	76879060	CSRP2	cysteine and glycine rich protein 2 [Source:HGNC Symbol;Acc:HGNC:2470]	protein_coding
ENSG00000276043	1181.69	-1.39353	0.00252143	19	4903080	4962154	UHRF1	ubiquitin like with PHD and ring finger domains 1 [Source:HGNC Symbol;Acc:HGNC:12556]	protein_coding
ENSG00000145147	3958.9	-1.39117	0.001816	4	20253260	20620561	SLIT2	slit guidance ligand 2 [Source:HGNC Symbol;Acc:HGNC:11086]	protein_coding
ENSG00000241288	94.0921	-1.38807	0.000947998	3	125827238	125916384	AC092902.2	uncharacterized LOC101927056 [Source:NCBI gene;Acc:101927056]	processed_transcript
ENSG00000142798	2706.3	-1.38761	0.000143686	1	21822245	21937297	HSPG2	heparan sulfate proteoglycan 2 [Source:HGNC Symbol;Acc:HGNC:5273]	protein_coding
ENSG00000011304	6617.12	-1.38713	5.66557e-06	19	797075	812327	PTBP1	polypyrimidine tract binding protein 1 [Source:HGNC Symbol;Acc:HGNC:9583]	protein_coding
ENSG00000185650	6341.05	-1.38615	5.66261e-06	14	68787660	68796253	ZFP36L1	ZFP36 ring finger protein like 1 [Source:HGNC Symbol;Acc:HGNC:1107]	protein_coding
ENSG00000176170	137.111	-1.38518	0.00287667	17	76376584	76387860	SPHK1	sphingosine kinase 1 [Source:HGNC Symbol;Acc:HGNC:11240]	protein_coding
ENSG00000175711	279.453	-1.38487	0.00176806	17	82942155	83051810	B3GNTL1	UDP-GlcNAc:betaGal beta-1,3-N-acetylglucosaminyltransferase like 1 [Source:HGNC Symbol;Acc:HGNC:21727]	protein_coding
ENSG00000154330	196.231	-1.38475	0.000781365	9	68328308	68531061	PGM5	phosphoglucomutase 5 [Source:HGNC Symbol;Acc:HGNC:8908]	protein_coding
ENSG00000129810	271.451	-1.38384	0.000194184	3	20160593	20186292	SGO1	shugoshin 1 [Source:HGNC Symbol;Acc:HGNC:25088]	protein_coding
ENSG00000128973	584.595	-1.38314	1.96915e-05	15	68206992	68257211	CLN6	CLN6, transmembrane ER protein [Source:HGNC Symbol;Acc:HGNC:2077]	protein_coding
ENSG00000101608	2733.19	-1.38285	0.00814613	18	3247481	3256236	MYL12A	myosin light chain 12A [Source:HGNC Symbol;Acc:HGNC:16701]	protein_coding
ENSG00000233836	144.975	-1.3819	0.000104422	19	23762944	23833314	AC139769.1	zinc finger protein pseudogene	transcribed_unprocessed_pseudogene
ENSG00000035499	708.268	-1.38017	0.007005	5	60596912	60700190	DEPDC1B	DEP domain containing 1B [Source:HGNC Symbol;Acc:HGNC:24902]	protein_coding
ENSG00000197594	105.061	-1.38013	0.00724751	6	131808016	131895155	ENPP1	ectonucleotide pyrophosphatase/phosphodiesterase 1 [Source:HGNC Symbol;Acc:HGNC:3356]	protein_coding
ENSG00000137804	564.154	-1.37841	0.000141335	15	41332694	41381050	NUSAP1	nucleolar and spindle associated protein 1 [Source:HGNC Symbol;Acc:HGNC:18538]	protein_coding
ENSG00000250786	78.511	-1.37793	0.00962863	5	9546200	9550609	SNHG18	small nucleolar RNA host gene 18 [Source:HGNC Symbol;Acc:HGNC:49007]	lincRNA
ENSG00000141179	242.166	-1.37744	1.99071e-05	17	55750979	55842830	PCTP	phosphatidylcholine transfer protein [Source:HGNC Symbol;Acc:HGNC:8752]	protein_coding
ENSG00000176208	344.905	-1.37702	0.000649698	17	30831970	30895869	ATAD5	ATPase family, AAA domain containing 5 [Source:HGNC Symbol;Acc:HGNC:25752]	protein_coding
ENSG00000124224	243.295	-1.37464	0.000134556	20	58228940	58309439	PPP4R1L	protein phosphatase 4 regulatory subunit 1 like (pseudogene) [Source:HGNC Symbol;Acc:HGNC:15755]	transcribed_unprocessed_pseudogene
ENSG00000157978	229.13	-1.37437	0.000135809	1	25543580	25568886	LDLRAP1	low density lipoprotein receptor adaptor protein 1 [Source:HGNC Symbol;Acc:HGNC:18640]	protein_coding
ENSG00000149554	912.458	-1.37274	0.000131268	11	125625136	125676255	CHEK1	checkpoint kinase 1 [Source:HGNC Symbol;Acc:HGNC:1925]	protein_coding
ENSG00000119326	901.712	-1.37241	0.000438061	9	108942569	109013529	CTNNAL1	catenin alpha like 1 [Source:HGNC Symbol;Acc:HGNC:2512]	protein_coding
ENSG00000142856	353.192	-1.37149	0.00175685	1	63440770	63593721	ITGB3BP	integrin subunit beta 3 binding protein [Source:HGNC Symbol;Acc:HGNC:6157]	protein_coding
ENSG00000147655	555.063	-1.37004	0.00137226	8	107899316	108083648	RSPO2	R-spondin 2 [Source:HGNC Symbol;Acc:HGNC:28583]	protein_coding
ENSG00000105825	154.685	-1.36713	0.0052741	7	93885396	93890991	TFPI2	tissue factor pathway inhibitor 2 [Source:HGNC Symbol;Acc:HGNC:11761]	protein_coding
ENSG00000116157	88.7683	-1.3661	0.00710309	1	52602372	52609051	GPX7	glutathione peroxidase 7 [Source:HGNC Symbol;Acc:HGNC:4559]	protein_coding
ENSG00000122483	216.563	-1.36373	0.00774158	1	93179919	93278730	CCDC18	coiled-coil domain containing 18 [Source:HGNC Symbol;Acc:HGNC:30370]	protein_coding
ENSG00000109686	613.419	-1.36266	0.00247712	4	151102751	151325632	SH3D19	SH3 domain containing 19 [Source:HGNC Symbol;Acc:HGNC:30418]	protein_coding
ENSG00000082438	233.135	-1.36202	0.00875933	2	164653624	164843679	COBLL1	cordon-bleu WH2 repeat protein like 1 [Source:HGNC Symbol;Acc:HGNC:23571]	protein_coding
ENSG00000174371	341.324	-1.3609	0.000916992	1	241847967	241895148	EXO1	exonuclease 1 [Source:HGNC Symbol;Acc:HGNC:3511]	protein_coding
ENSG00000247240	134.59	-1.35969	0.00271453	15	74461265	74481302	UBL7-AS1	UBL7 antisense RNA 1 (head to head) [Source:HGNC Symbol;Acc:HGNC:48614]	antisense
ENSG00000100526	460.006	-1.35915	1.14826e-05	14	54396849	54420218	CDKN3	cyclin dependent kinase inhibitor 3 [Source:HGNC Symbol;Acc:HGNC:1791]	protein_coding
ENSG00000064309	1764.63	-1.35866	7.11655e-05	11	125955796	126063335	CDON	cell adhesion associated, oncogene regulated [Source:HGNC Symbol;Acc:HGNC:17104]	protein_coding
ENSG00000014138	206.101	-1.35728	0.0010267	11	65261762	65305589	POLA2	DNA polymerase alpha 2, accessory subunit [Source:HGNC Symbol;Acc:HGNC:30073]	protein_coding
ENSG00000185697	99.6165	-1.35286	0.00695202	8	66562175	66614247	MYBL1	MYB proto-oncogene like 1 [Source:HGNC Symbol;Acc:HGNC:7547]	protein_coding
ENSG00000073111	4085.63	-1.35025	0.000903295	3	127598223	127622436	MCM2	minichromosome maintenance complex component 2 [Source:HGNC Symbol;Acc:HGNC:6944]	protein_coding
ENSG00000164045	1095.2	-1.34955	7.13441e-05	3	48157146	48188402	CDC25A	cell division cycle 25A [Source:HGNC Symbol;Acc:HGNC:1725]	protein_coding
ENSG00000165912	162.594	-1.34662	0.000690988	11	47177525	47186443	PACSIN3	protein kinase C and casein kinase substrate in neurons 3 [Source:HGNC Symbol;Acc:HGNC:8572]	protein_coding
ENSG00000120896	1443.61	-1.34633	0.000107362	8	22544986	22575788	SORBS3	sorbin and SH3 domain containing 3 [Source:HGNC Symbol;Acc:HGNC:30907]	protein_coding
ENSG00000114993	539.198	-1.34378	1.84109e-05	2	74425836	74442422	RTKN	rhotekin [Source:HGNC Symbol;Acc:HGNC:10466]	protein_coding
ENSG00000151725	1091.85	-1.34365	0.00107072	4	184694618	184734133	CENPU	centromere protein U [Source:HGNC Symbol;Acc:HGNC:21348]	protein_coding
ENSG00000104325	887.651	-1.34255	0.000139463	8	90001405	90052092	DECR1	2,4-dienoyl-CoA reductase 1 [Source:HGNC Symbol;Acc:HGNC:2753]	protein_coding
ENSG00000113504	1624.11	-1.34231	0.000151126	5	1050376	1112035	SLC12A7	solute carrier family 12 member 7 [Source:HGNC Symbol;Acc:HGNC:10915]	protein_coding
ENSG00000186638	431.027	-1.34071	0.00119936	9	34252381	34311371	KIF24	kinesin family member 24 [Source:HGNC Symbol;Acc:HGNC:19916]	protein_coding
ENSG00000086991	119.084	-1.34049	0.00172171	11	89324356	89498187	NOX4	NADPH oxidase 4 [Source:HGNC Symbol;Acc:HGNC:7891]	protein_coding
ENSG00000136231	2320.8	-1.33939	5.88965e-05	7	23310209	23470467	IGF2BP3	insulin like growth factor 2 mRNA binding protein 3 [Source:HGNC Symbol;Acc:HGNC:28868]	protein_coding
ENSG00000152253	322.252	-1.33931	0.00116128	2	168834132	168913371	SPC25	SPC25, NDC80 kinetochore complex component [Source:HGNC Symbol;Acc:HGNC:24031]	protein_coding
ENSG00000138658	283.597	-1.33856	0.00781194	4	112539333	112636995	ZGRF1	zinc finger GRF-type containing 1 [Source:HGNC Symbol;Acc:HGNC:25654]	protein_coding
ENSG00000148773	4917.32	-1.33834	0.00185916	10	128096659	128126385	MKI67	marker of proliferation Ki-67 [Source:HGNC Symbol;Acc:HGNC:7107]	protein_coding
ENSG00000168918	443.005	-1.3374	0.0021791	2	233059967	233207903	INPP5D	inositol polyphosphate-5-phosphatase D [Source:HGNC Symbol;Acc:HGNC:6079]	protein_coding
ENSG00000114251	650.074	-1.33716	0.000658323	3	55465715	55490539	WNT5A	Wnt family member 5A [Source:HGNC Symbol;Acc:HGNC:12784]	protein_coding
ENSG00000164109	1136.88	-1.33566	0.0004606	4	120055608	120067074	MAD2L1	mitotic arrest deficient 2 like 1 [Source:HGNC Symbol;Acc:HGNC:6763]	protein_coding
ENSG00000150457	607.783	-1.33272	0.00096476	13	20973032	21061547	LATS2	large tumor suppressor kinase 2 [Source:HGNC Symbol;Acc:HGNC:6515]	protein_coding
ENSG00000134864	57.1606	-1.33261	0.00494382	13	100530164	100589528	GGACT	gamma-glutamylamine cyclotransferase [Source:HGNC Symbol;Acc:HGNC:25100]	protein_coding
ENSG00000113971	124.636	-1.33077	0.000470569	3	132680609	132722442	NPHP3	nephrocystin 3 [Source:HGNC Symbol;Acc:HGNC:7907]	protein_coding
ENSG00000130940	395.712	-1.32949	1.50934e-05	1	10636604	10796650	CASZ1	castor zinc finger 1 [Source:HGNC Symbol;Acc:HGNC:26002]	protein_coding
ENSG00000166881	1267.4	-1.32928	7.99558e-05	12	57055643	57088063	NEMP1	nuclear envelope integral membrane protein 1 [Source:HGNC Symbol;Acc:HGNC:29001]	protein_coding
ENSG00000139263	677.565	-1.32911	0.000225344	12	58872149	58920522	LRIG3	leucine rich repeats and immunoglobulin like domains 3 [Source:HGNC Symbol;Acc:HGNC:30991]	protein_coding
ENSG00000163689	80.4414	-1.32908	0.00571746	3	58717365	59050084	C3orf67	chromosome 3 open reading frame 67 [Source:HGNC Symbol;Acc:HGNC:24763]	protein_coding
ENSG00000203485	724.269	-1.32795	0.000622895	14	104689606	104722535	INF2	inverted formin, FH2 and WH2 domain containing [Source:HGNC Symbol;Acc:HGNC:23791]	protein_coding
ENSG00000273604	169.898	-1.32578	0.000481927	17	38671703	38675421	EPOP	elongin BC and polycomb repressive complex 2 associated protein [Source:HGNC Symbol;Acc:HGNC:34493]	protein_coding
ENSG00000138587	181.845	-1.32516	0.00612146	15	56421544	56465137	MNS1	meiosis specific nuclear structural 1 [Source:HGNC Symbol;Acc:HGNC:29636]	protein_coding
ENSG00000137693	2336.75	-1.32441	1.24975e-06	11	102110461	102233423	YAP1	Yes associated protein 1 [Source:HGNC Symbol;Acc:HGNC:16262]	protein_coding
ENSG00000120708	2721.04	-1.32213	0.00605589	5	136028895	136063818	TGFBI	transforming growth factor beta induced [Source:HGNC Symbol;Acc:HGNC:11771]	protein_coding
ENSG00000091409	1603.77	-1.32098	0.00811765	2	172427354	172506282	ITGA6	integrin subunit alpha 6 [Source:HGNC Symbol;Acc:HGNC:6142]	protein_coding
ENSG00000104756	383.921	-1.32058	0.000311908	8	25427847	25458476	KCTD9	potassium channel tetramerization domain containing 9 [Source:HGNC Symbol;Acc:HGNC:22401]	protein_coding
ENSG00000131747	8838.3	-1.31764	0.00140678	17	40388516	40417950	TOP2A	DNA topoisomerase II alpha [Source:HGNC Symbol;Acc:HGNC:11989]	protein_coding
ENSG00000178295	372.944	-1.3169	4.69102e-05	2	17753858	17788941	GEN1	GEN1, Holliday junction 5' flap endonuclease [Source:HGNC Symbol;Acc:HGNC:26881]	protein_coding
ENSG00000180340	1180.45	-1.31688	6.57418e-05	17	44557459	44559570	FZD2	frizzled class receptor 2 [Source:HGNC Symbol;Acc:HGNC:4040]	protein_coding
ENSG00000189007	225.169	-1.31632	0.00253272	6	143422832	143450673	ADAT2	adenosine deaminase, tRNA specific 2 [Source:HGNC Symbol;Acc:HGNC:21172]	protein_coding
ENSG00000174791	179.841	-1.31547	8.49862e-05	11	66330242	66336840	RIN1	Ras and Rab interactor 1 [Source:HGNC Symbol;Acc:HGNC:18749]	protein_coding
ENSG00000000460	322.017	-1.31533	0.00283523	1	169662007	169854080	C1orf112	chromosome 1 open reading frame 112 [Source:HGNC Symbol;Acc:HGNC:25565]	protein_coding
ENSG00000135736	190.296	-1.31507	5.34983e-05	16	57512178	57536599	CCDC102A	coiled-coil domain containing 102A [Source:HGNC Symbol;Acc:HGNC:28097]	protein_coding
ENSG00000125885	693.736	-1.31446	0.000638189	20	5950652	5998977	MCM8	minichromosome maintenance 8 homologous recombination repair factor [Source:HGNC Symbol;Acc:HGNC:16147]	protein_coding
ENSG00000132780	8896.56	-1.31232	0.00105913	1	45583846	45618904	NASP	nuclear autoantigenic sperm protein [Source:HGNC Symbol;Acc:HGNC:7644]	protein_coding
ENSG00000254602	216.05	-1.31199	4.07796e-05	11	57638024	57652790	AP000662.1	novel transcript, sense overlapping CLP1	sense_overlapping
ENSG00000183696	638.175	-1.31185	8.64614e-05	7	48088628	48108733	UPP1	uridine phosphorylase 1 [Source:HGNC Symbol;Acc:HGNC:12576]	protein_coding
ENSG00000271425	66.6161	-1.31088	0.00922121	1	146064699	146144804	NBPF10	NBPF member 10 [Source:HGNC Symbol;Acc:HGNC:31992]	protein_coding
ENSG00000169607	786.055	-1.30945	0.00103063	2	112736607	112764677	CKAP2L	cytoskeleton associated protein 2 like [Source:HGNC Symbol;Acc:HGNC:26877]	protein_coding
ENSG00000077150	419.657	-1.30925	6.60481e-05	10	102394110	102402529	NFKB2	nuclear factor kappa B subunit 2 [Source:HGNC Symbol;Acc:HGNC:7795]	protein_coding
ENSG00000105722	1454.37	-1.30837	3.43551e-07	19	42247572	42255157	ERF	ETS2 repressor factor [Source:HGNC Symbol;Acc:HGNC:3444]	protein_coding
ENSG00000121104	337.435	-1.30531	0.000154813	17	49710332	49789180	FAM117A	family with sequence similarity 117 member A [Source:HGNC Symbol;Acc:HGNC:24179]	protein_coding
ENSG00000196839	314.381	-1.30383	0.000109202	20	44619522	44652233	ADA	adenosine deaminase [Source:HGNC Symbol;Acc:HGNC:186]	protein_coding
ENSG00000135333	2226.58	-1.3006	0.000399528	6	93240020	93419547	EPHA7	EPH receptor A7 [Source:HGNC Symbol;Acc:HGNC:3390]	protein_coding
ENSG00000260912	91.1512	-1.29962	0.00182465	9	19453209	19455173	AL158206.1	novel transcript, overlapping ACER2	sense_overlapping
ENSG00000120539	567.43	-1.29805	9.74367e-05	10	27154824	27186924	MASTL	microtubule associated serine/threonine kinase like [Source:HGNC Symbol;Acc:HGNC:19042]	protein_coding
ENSG00000147872	201.221	-1.29646	0.00147791	9	19108375	19149290	PLIN2	perilipin 2 [Source:HGNC Symbol;Acc:HGNC:248]	protein_coding
ENSG00000064655	234.33	-1.29584	0.0020693	20	46894624	47188844	EYA2	EYA transcriptional coactivator and phosphatase 2 [Source:HGNC Symbol;Acc:HGNC:3520]	protein_coding
ENSG00000140545	2489.86	-1.29415	2.65091e-05	15	88898683	88913411	MFGE8	milk fat globule-EGF factor 8 protein [Source:HGNC Symbol;Acc:HGNC:7036]	protein_coding
ENSG00000135185	93.3554	-1.29406	0.00247468	7	87196160	87220587	TMEM243	transmembrane protein 243 [Source:HGNC Symbol;Acc:HGNC:21707]	protein_coding
ENSG00000012048	870.833	-1.28863	0.00291493	17	43044295	43170245	BRCA1	BRCA1, DNA repair associated [Source:HGNC Symbol;Acc:HGNC:1100]	protein_coding
ENSG00000106462	2083.81	-1.28785	0.00059548	7	148807383	148884321	EZH2	enhancer of zeste 2 polycomb repressive complex 2 subunit [Source:HGNC Symbol;Acc:HGNC:3527]	protein_coding
ENSG00000020922	556.756	-1.28738	0.00032907	11	94415578	94493908	MRE11	MRE11 homolog, double strand break repair nuclease [Source:HGNC Symbol;Acc:HGNC:7230]	protein_coding
ENSG00000165138	1028.9	-1.28696	8.10165e-05	9	98731329	98796965	ANKS6	ankyrin repeat and sterile alpha motif domain containing 6 [Source:HGNC Symbol;Acc:HGNC:26724]	protein_coding
ENSG00000151287	118.637	-1.28516	0.00756934	13	102765990	102773811	TEX30	testis expressed 30 [Source:HGNC Symbol;Acc:HGNC:25188]	protein_coding
ENSG00000164236	746.522	-1.28497	0.00481854	5	10564330	10657816	ANKRD33B	ankyrin repeat domain 33B [Source:HGNC Symbol;Acc:HGNC:35240]	protein_coding
ENSG00000234546	68.8845	-1.28468	0.00273241	1	9182004	9196284	LNCTAM34A	long non coding transcriptional activator of miR34a [Source:HGNC Symbol;Acc:HGNC:52548]	lincRNA
ENSG00000100836	2660.38	-1.2839	0.00912934	14	23321289	23326185	PABPN1	poly(A) binding protein nuclear 1 [Source:HGNC Symbol;Acc:HGNC:8565]	protein_coding
ENSG00000198931	957.279	-1.28328	1.62072e-07	16	88809339	88811944	APRT	adenine phosphoribosyltransferase [Source:HGNC Symbol;Acc:HGNC:626]	protein_coding
ENSG00000185347	320.732	-1.28195	0.00332006	14	105489855	105499575	TEDC1	tubulin epsilon and delta complex 1 [Source:HGNC Symbol;Acc:HGNC:20127]	protein_coding
ENSG00000160767	1256.18	-1.2818	0.000236677	1	155247205	155255483	FAM189B	family with sequence similarity 189 member B [Source:HGNC Symbol;Acc:HGNC:1233]	protein_coding
ENSG00000165501	236.77	-1.2813	0.000211476	14	49598697	49614672	LRR1	leucine rich repeat protein 1 [Source:HGNC Symbol;Acc:HGNC:19742]	protein_coding
ENSG00000141198	482.885	-1.27603	0.000158902	17	54899387	54961956	TOM1L1	target of myb1 like 1 membrane trafficking protein [Source:HGNC Symbol;Acc:HGNC:11983]	protein_coding
ENSG00000177822	354.853	-1.2717	0.00112846	4	181874438	182145249	AC098864.1	uncharacterized LOC90768 [Source:NCBI gene;Acc:90768]	antisense
ENSG00000196739	586.949	-1.27108	0.00778718	9	114155560	114312511	COL27A1	collagen type XXVII alpha 1 chain [Source:HGNC Symbol;Acc:HGNC:22986]	protein_coding
ENSG00000131652	581.835	-1.26805	0.00149089	16	3024027	3027755	THOC6	THO complex 6 [Source:HGNC Symbol;Acc:HGNC:28369]	protein_coding
ENSG00000145604	1153.12	-1.26683	0.00118769	5	36151989	36184319	SKP2	S-phase kinase associated protein 2 [Source:HGNC Symbol;Acc:HGNC:10901]	protein_coding
ENSG00000100441	1461.1	-1.26332	2.37415e-05	14	24429286	24441834	KHNYN	KH and NYN domain containing [Source:HGNC Symbol;Acc:HGNC:20166]	protein_coding
ENSG00000166483	1602.91	-1.26329	6.52733e-05	11	9573681	9593457	WEE1	WEE1 G2 checkpoint kinase [Source:HGNC Symbol;Acc:HGNC:12761]	protein_coding
ENSG00000159259	674.086	-1.26086	2.80415e-05	21	36385378	36419015	CHAF1B	chromatin assembly factor 1 subunit B [Source:HGNC Symbol;Acc:HGNC:1911]	protein_coding
ENSG00000213967	173.692	-1.25524	0.00278337	19	23914876	23945159	ZNF726	zinc finger protein 726 [Source:HGNC Symbol;Acc:HGNC:32462]	protein_coding
ENSG00000213390	868.397	-1.25501	0.000162048	10	97222173	97292673	ARHGAP19	Rho GTPase activating protein 19 [Source:HGNC Symbol;Acc:HGNC:23724]	protein_coding
ENSG00000128602	3114.38	-1.25485	2.80355e-05	7	129188872	129213545	SMO	smoothened, frizzled class receptor [Source:HGNC Symbol;Acc:HGNC:11119]	protein_coding
ENSG00000231607	146.398	-1.25415	0.000847876	13	49982552	50125720	DLEU2	deleted in lymphocytic leukemia 2 [Source:HGNC Symbol;Acc:HGNC:13748]	antisense
ENSG00000013563	404.98	-1.2536	0.000153177	X	154401238	154412112	DNASE1L1	deoxyribonuclease 1 like 1 [Source:HGNC Symbol;Acc:HGNC:2957]	protein_coding
ENSG00000101003	885.761	-1.25314	0.000149217	20	25407727	25452628	GINS1	GINS complex subunit 1 [Source:HGNC Symbol;Acc:HGNC:28980]	protein_coding
ENSG00000078098	258.06	-1.25231	0.00733299	2	162170684	162245151	FAP	fibroblast activation protein alpha [Source:HGNC Symbol;Acc:HGNC:3590]	protein_coding
ENSG00000156787	331.044	-1.25197	0.00102505	8	123041968	123152153	TBC1D31	TBC1 domain family member 31 [Source:HGNC Symbol;Acc:HGNC:30888]	protein_coding
ENSG00000186523	116.809	-1.25079	0.000739833	8	12182096	12194133	FAM86B1	family with sequence similarity 86 member B1 [Source:HGNC Symbol;Acc:HGNC:28268]	protein_coding
ENSG00000106399	649.024	-1.24996	0.000893112	7	7636518	7718607	RPA3	replication protein A3 [Source:HGNC Symbol;Acc:HGNC:10291]	protein_coding
ENSG00000177674	817.858	-1.24964	0.00137498	1	11736084	11754802	AGTRAP	angiotensin II receptor associated protein [Source:HGNC Symbol;Acc:HGNC:13539]	protein_coding
ENSG00000149636	495.683	-1.24896	0.000697107	20	36751791	36773818	DSN1	DSN1 homolog, MIS12 kinetochore complex component [Source:HGNC Symbol;Acc:HGNC:16165]	protein_coding
ENSG00000177192	403.629	-1.24848	0.00183406	12	131929200	131945896	PUS1	pseudouridylate synthase 1 [Source:HGNC Symbol;Acc:HGNC:15508]	protein_coding
ENSG00000163660	1955.28	-1.24735	0.0012429	3	157146508	157160760	CCNL1	cyclin L1 [Source:HGNC Symbol;Acc:HGNC:20569]	protein_coding
ENSG00000006634	539.12	-1.24638	0.000710384	7	87876216	87909541	DBF4	DBF4 zinc finger [Source:HGNC Symbol;Acc:HGNC:17364]	protein_coding
ENSG00000102024	4138.43	-1.24611	0.0019901	X	115561174	115650861	PLS3	plastin 3 [Source:HGNC Symbol;Acc:HGNC:9091]	protein_coding
ENSG00000124570	856.932	-1.24538	2.73854e-06	6	2948159	2972165	SERPINB6	serpin family B member 6 [Source:HGNC Symbol;Acc:HGNC:8950]	protein_coding
ENSG00000150907	296.439	-1.24446	0.00902807	13	40469953	40666597	FOXO1	forkhead box O1 [Source:HGNC Symbol;Acc:HGNC:3819]	protein_coding
ENSG00000170638	624.73	-1.24363	0.00452274	22	50185915	50199598	TRABD	TraB domain containing [Source:HGNC Symbol;Acc:HGNC:28805]	protein_coding
ENSG00000166669	203.513	-1.24326	0.000127936	16	10326434	10483638	ATF7IP2	activating transcription factor 7 interacting protein 2 [Source:HGNC Symbol;Acc:HGNC:20397]	protein_coding
ENSG00000074219	2594.15	-1.24054	0.000372074	19	49340595	49362457	TEAD2	TEA domain transcription factor 2 [Source:HGNC Symbol;Acc:HGNC:11715]	protein_coding
ENSG00000129680	506.323	-1.23976	0.00129894	X	136213220	136256482	MAP7D3	MAP7 domain containing 3 [Source:HGNC Symbol;Acc:HGNC:25742]	protein_coding
ENSG00000092853	582.616	-1.23866	0.000196476	1	35720218	35769967	CLSPN	claspin [Source:HGNC Symbol;Acc:HGNC:19715]	protein_coding
ENSG00000132646	4237.81	-1.23797	0.00065991	20	5114953	5126626	PCNA	proliferating cell nuclear antigen [Source:HGNC Symbol;Acc:HGNC:8729]	protein_coding
ENSG00000162522	1611.25	-1.23739	8.93966e-05	1	32741885	32774970	KIAA1522	KIAA1522 [Source:HGNC Symbol;Acc:HGNC:29301]	protein_coding
ENSG00000103202	1966.63	-1.23645	0.0042498	16	396725	410367	NME4	NME/NM23 nucleoside diphosphate kinase 4 [Source:HGNC Symbol;Acc:HGNC:7852]	protein_coding
ENSG00000105486	2864.48	-1.23555	0.00199515	19	48115445	48170603	LIG1	DNA ligase 1 [Source:HGNC Symbol;Acc:HGNC:6598]	protein_coding
ENSG00000118707	1241.54	-1.23437	0.00257364	20	36573488	36593950	TGIF2	TGFB induced factor homeobox 2 [Source:HGNC Symbol;Acc:HGNC:15764]	protein_coding
ENSG00000007866	627.68	-1.23308	2.3253e-05	6	35473597	35497076	TEAD3	TEA domain transcription factor 3 [Source:HGNC Symbol;Acc:HGNC:11716]	protein_coding
ENSG00000079616	2943.09	-1.23141	0.00286883	16	29790719	29805385	KIF22	kinesin family member 22 [Source:HGNC Symbol;Acc:HGNC:6391]	protein_coding
ENSG00000101412	1149.06	-1.2279	0.00991658	20	33675683	33686404	E2F1	E2F transcription factor 1 [Source:HGNC Symbol;Acc:HGNC:3113]	protein_coding
ENSG00000162976	173.295	-1.22725	0.00368371	2	11155198	11178874	PQLC3	PQ loop repeat containing 3 [Source:HGNC Symbol;Acc:HGNC:28503]	protein_coding
ENSG00000226950	824.286	-1.22722	0.000236571	4	52712404	52720351	DANCR	differentiation antagonizing non-protein coding RNA [Source:HGNC Symbol;Acc:HGNC:28964]	processed_transcript
ENSG00000115159	356.666	-1.22671	0.00265125	2	156435290	156613735	GPD2	glycerol-3-phosphate dehydrogenase 2 [Source:HGNC Symbol;Acc:HGNC:4456]	protein_coding
ENSG00000043355	3042.51	-1.22219	0.00221644	13	99981772	99986773	ZIC2	Zic family member 2 [Source:HGNC Symbol;Acc:HGNC:12873]	protein_coding
ENSG00000153363	358.417	-1.22169	0.000195632	1	211382803	211435333	LINC00467	long intergenic non-protein coding RNA 467 [Source:HGNC Symbol;Acc:HGNC:28227]	lincRNA
ENSG00000143375	210.964	-1.21965	0.00153016	1	151510510	151538692	CGN	cingulin [Source:HGNC Symbol;Acc:HGNC:17429]	protein_coding
ENSG00000104983	147.246	-1.21899	0.00609033	19	45995461	46021318	CCDC61	coiled-coil domain containing 61 [Source:HGNC Symbol;Acc:HGNC:33629]	protein_coding
ENSG00000182481	7700.65	-1.21746	0.000388074	17	68035519	68046842	KPNA2	karyopherin subunit alpha 2 [Source:HGNC Symbol;Acc:HGNC:6395]	protein_coding
ENSG00000147454	1001.67	-1.21705	0.00133529	8	23528805	23575463	SLC25A37	solute carrier family 25 member 37 [Source:HGNC Symbol;Acc:HGNC:29786]	protein_coding
ENSG00000182010	419.901	-1.21567	0.00399269	10	62183035	62268707	RTKN2	rhotekin 2 [Source:HGNC Symbol;Acc:HGNC:19364]	protein_coding
ENSG00000137404	1053.65	-1.21449	0.00125819	6	30688047	30691420	NRM	nurim [Source:HGNC Symbol;Acc:HGNC:8003]	protein_coding
ENSG00000064666	6455.22	-1.21447	0.00266379	19	1026581	1039068	CNN2	calponin 2 [Source:HGNC Symbol;Acc:HGNC:2156]	protein_coding
ENSG00000146918	1258.09	-1.21384	0.00011499	7	158631311	158704829	NCAPG2	non-SMC condensin II complex subunit G2 [Source:HGNC Symbol;Acc:HGNC:21904]	protein_coding
ENSG00000213066	380.74	-1.21306	0.00923277	6	166999182	167094789	FGFR1OP	FGFR1 oncogene partner [Source:HGNC Symbol;Acc:HGNC:17012]	protein_coding
ENSG00000114346	1253.17	-1.21076	0.00440982	3	172750682	172821474	ECT2	epithelial cell transforming 2 [Source:HGNC Symbol;Acc:HGNC:3155]	protein_coding
ENSG00000110092	5205.14	-1.21029	1.61972e-05	11	69641087	69654474	CCND1	cyclin D1 [Source:HGNC Symbol;Acc:HGNC:1582]	protein_coding
ENSG00000024862	143.571	-1.20873	0.00142497	6	138773509	138793319	CCDC28A	coiled-coil domain containing 28A [Source:HGNC Symbol;Acc:HGNC:21098]	protein_coding
ENSG00000172340	508.398	-1.20721	2.51842e-06	3	67360460	67654614	SUCLG2	succinate-CoA ligase GDP-forming beta subunit [Source:HGNC Symbol;Acc:HGNC:11450]	protein_coding
ENSG00000179909	150.371	-1.2067	0.0064955	19	57697367	57709194	ZNF154	zinc finger protein 154 [Source:HGNC Symbol;Acc:HGNC:12939]	protein_coding
ENSG00000198901	144.62	-1.20614	0.007005	15	90966038	90995629	PRC1	protein regulator of cytokinesis 1 [Source:HGNC Symbol;Acc:HGNC:9341]	protein_coding
ENSG00000060656	1374.94	-1.20546	0.00319121	1	29236516	29326813	PTPRU	protein tyrosine phosphatase, receptor type U [Source:HGNC Symbol;Acc:HGNC:9683]	protein_coding
ENSG00000023697	565.904	-1.20427	2.15415e-05	12	15911172	16037282	DERA	deoxyribose-phosphate aldolase [Source:HGNC Symbol;Acc:HGNC:24269]	protein_coding
ENSG00000107104	369.433	-1.20345	0.00313437	9	470291	746106	KANK1	KN motif and ankyrin repeat domains 1 [Source:HGNC Symbol;Acc:HGNC:19309]	protein_coding
ENSG00000168411	1430.49	-1.19973	6.56707e-05	16	74621394	74666881	RFWD3	ring finger and WD repeat domain 3 [Source:HGNC Symbol;Acc:HGNC:25539]	protein_coding
ENSG00000168765	333.155	-1.19969	0.00018044	1	109656081	109674836	GSTM4	glutathione S-transferase mu 4 [Source:HGNC Symbol;Acc:HGNC:4636]	protein_coding
ENSG00000125753	1212.16	-1.19914	0.00146788	19	45506579	45526983	VASP	vasodilator stimulated phosphoprotein [Source:HGNC Symbol;Acc:HGNC:12652]	protein_coding
ENSG00000138160	1627.32	-1.19906	0.0020602	10	92593286	92655395	KIF11	kinesin family member 11 [Source:HGNC Symbol;Acc:HGNC:6388]	protein_coding
ENSG00000160703	235.923	-1.1985	0.00476881	11	119166568	119184016	NLRX1	NLR family member X1 [Source:HGNC Symbol;Acc:HGNC:29890]	protein_coding
ENSG00000149131	1266.35	-1.19751	0.000173838	11	57597387	57614853	SERPING1	serpin family G member 1 [Source:HGNC Symbol;Acc:HGNC:1228]	protein_coding
ENSG00000163584	555.976	-1.19647	2.84096e-06	3	170864875	170870483	RPL22L1	ribosomal protein L22 like 1 [Source:HGNC Symbol;Acc:HGNC:27610]	protein_coding
ENSG00000163918	970.105	-1.1962	0.000620429	3	186789880	186807058	RFC4	replication factor C subunit 4 [Source:HGNC Symbol;Acc:HGNC:9972]	protein_coding
ENSG00000075188	622.252	-1.19356	0.00188127	12	102073103	102120124	NUP37	nucleoporin 37 [Source:HGNC Symbol;Acc:HGNC:29929]	protein_coding
ENSG00000106571	3015.06	-1.1932	0.00585416	7	41960950	42237870	GLI3	GLI family zinc finger 3 [Source:HGNC Symbol;Acc:HGNC:4319]	protein_coding
ENSG00000164032	8208.69	-1.19319	0.00108753	4	99948086	99950388	H2AFZ	H2A histone family member Z [Source:HGNC Symbol;Acc:HGNC:4741]	protein_coding
ENSG00000172167	192.394	-1.19025	0.0038453	8	120445400	120542133	MTBP	MDM2 binding protein [Source:HGNC Symbol;Acc:HGNC:7417]	protein_coding
ENSG00000120889	3067.22	-1.19001	2.37166e-06	8	23020133	23069179	TNFRSF10B	TNF receptor superfamily member 10b [Source:HGNC Symbol;Acc:HGNC:11905]	protein_coding
ENSG00000021826	1360.96	-1.18942	0.000380198	2	210477682	210679107	CPS1	carbamoyl-phosphate synthase 1 [Source:HGNC Symbol;Acc:HGNC:2323]	protein_coding
ENSG00000106211	2962.21	-1.18799	5.19605e-05	7	76302544	76304295	HSPB1	heat shock protein family B (small) member 1 [Source:HGNC Symbol;Acc:HGNC:5246]	protein_coding
ENSG00000149503	1344.65	-1.18738	0.00169029	11	62123973	62153163	INCENP	inner centromere protein [Source:HGNC Symbol;Acc:HGNC:6058]	protein_coding
ENSG00000131732	494.431	-1.18693	2.80415e-05	5	81301590	81313297	ZCCHC9	zinc finger CCHC-type containing 9 [Source:HGNC Symbol;Acc:HGNC:25424]	protein_coding
ENSG00000105552	693.599	-1.1865	5.71998e-05	19	48795062	48811029	BCAT2	branched chain amino acid transaminase 2 [Source:HGNC Symbol;Acc:HGNC:977]	protein_coding
ENSG00000214706	554.957	-1.18509	0.000324115	3	50287732	50292918	IFRD2	interferon related developmental regulator 2 [Source:HGNC Symbol;Acc:HGNC:5457]	protein_coding
ENSG00000140365	1445.61	-1.18359	0.00293868	15	75335891	75343224	COMMD4	COMM domain containing 4 [Source:HGNC Symbol;Acc:HGNC:26027]	protein_coding
ENSG00000167595	613.213	-1.18326	0.0010214	19	35758143	35771028	PROSER3	proline and serine rich 3 [Source:HGNC Symbol;Acc:HGNC:25204]	protein_coding
ENSG00000203497	60.8852	-1.18317	0.00940413	10	110869868	110872233	PDCD4-AS1	PDCD4 antisense RNA 1 [Source:HGNC Symbol;Acc:HGNC:27425]	antisense
ENSG00000099875	2654.92	-1.18233	0.00015477	19	2037465	2051244	MKNK2	MAP kinase interacting serine/threonine kinase 2 [Source:HGNC Symbol;Acc:HGNC:7111]	protein_coding
ENSG00000162063	856.378	-1.18216	0.00119624	16	2429394	2458854	CCNF	cyclin F [Source:HGNC Symbol;Acc:HGNC:1591]	protein_coding
ENSG00000113810	2569.37	-1.17736	0.00925054	3	160399274	160434962	SMC4	structural maintenance of chromosomes 4 [Source:HGNC Symbol;Acc:HGNC:14013]	protein_coding
ENSG00000104081	996.53	-1.17632	0.00657139	15	40087890	40108892	BMF	Bcl2 modifying factor [Source:HGNC Symbol;Acc:HGNC:24132]	protein_coding
ENSG00000084093	760.541	-1.17443	0.000731883	4	56907876	56966678	REST	RE1 silencing transcription factor [Source:HGNC Symbol;Acc:HGNC:9966]	protein_coding
ENSG00000087077	1005.64	-1.17325	4.77617e-06	7	100867138	100873454	TRIP6	thyroid hormone receptor interactor 6 [Source:HGNC Symbol;Acc:HGNC:12311]	protein_coding
ENSG00000065882	1428.94	-1.17296	0.000732093	4	37891087	38139175	TBC1D1	TBC1 domain family member 1 [Source:HGNC Symbol;Acc:HGNC:11578]	protein_coding
ENSG00000186522	1060.44	-1.17203	0.00253789	2	109542982	109614206	SEPT10	septin 10 [Source:HGNC Symbol;Acc:HGNC:14349]	protein_coding
ENSG00000243364	309.583	-1.16779	8.73713e-05	1	155063731	155069553	EFNA4	ephrin A4 [Source:HGNC Symbol;Acc:HGNC:3224]	protein_coding
ENSG00000149328	811.995	-1.16684	0.00246162	11	134331874	134378341	GLB1L2	galactosidase beta 1 like 2 [Source:HGNC Symbol;Acc:HGNC:25129]	protein_coding
ENSG00000128311	304.191	-1.16592	0.000636578	22	37010859	37020183	TST	thiosulfate sulfurtransferase [Source:HGNC Symbol;Acc:HGNC:12388]	protein_coding
ENSG00000206053	3801.93	-1.16567	0.00070387	16	1678256	1702280	JPT2	Jupiter microtubule associated homolog 2 [Source:HGNC Symbol;Acc:HGNC:14137]	protein_coding
ENSG00000169919	970.429	-1.16538	0.00211205	7	65960684	65982314	GUSB	glucuronidase beta [Source:HGNC Symbol;Acc:HGNC:4696]	protein_coding
ENSG00000117593	850.3	-1.16369	0.00117674	1	173824568	173858808	DARS2	aspartyl-tRNA synthetase 2, mitochondrial [Source:HGNC Symbol;Acc:HGNC:25538]	protein_coding
ENSG00000168496	1831.97	-1.1623	0.000168964	11	61792637	61797244	FEN1	flap structure-specific endonuclease 1 [Source:HGNC Symbol;Acc:HGNC:3650]	protein_coding
ENSG00000077312	2183.48	-1.16204	0.00680296	19	40750637	40765389	SNRPA	small nuclear ribonucleoprotein polypeptide A [Source:HGNC Symbol;Acc:HGNC:11151]	protein_coding
ENSG00000074621	206.696	-1.16014	0.00189597	15	65611366	65660995	SLC24A1	solute carrier family 24 member 1 [Source:HGNC Symbol;Acc:HGNC:10975]	protein_coding
ENSG00000160818	628.525	-1.15876	0.00749933	1	156594487	156601496	GPATCH4	G-patch domain containing 4 [Source:HGNC Symbol;Acc:HGNC:25982]	protein_coding
ENSG00000204682	378.291	-1.15785	0.00626691	10	21492658	21497262	CASC10	cancer susceptibility 10 [Source:HGNC Symbol;Acc:HGNC:31448]	protein_coding
ENSG00000114779	206.101	-1.15781	0.00288564	3	51968510	51983409	ABHD14B	abhydrolase domain containing 14B [Source:HGNC Symbol;Acc:HGNC:28235]	protein_coding
ENSG00000165490	188	-1.1553	0.00234765	11	82899975	82958277	DDIAS	DNA damage induced apoptosis suppressor [Source:HGNC Symbol;Acc:HGNC:26351]	protein_coding
ENSG00000165792	1325.72	-1.15503	0.00833405	14	20989770	20997035	METTL17	methyltransferase like 17 [Source:HGNC Symbol;Acc:HGNC:19280]	protein_coding
ENSG00000088451	214.68	-1.1531	0.00135426	13	94574051	94596257	TGDS	TDP-glucose 4,6-dehydratase [Source:HGNC Symbol;Acc:HGNC:20324]	protein_coding
ENSG00000146263	377.424	-1.14908	0.00048907	6	97142161	97283217	MMS22L	MMS22 like, DNA repair protein [Source:HGNC Symbol;Acc:HGNC:21475]	protein_coding
ENSG00000168393	1108.17	-1.14904	0.00428793	2	241675742	241686991	DTYMK	deoxythymidylate kinase [Source:HGNC Symbol;Acc:HGNC:3061]	protein_coding
ENSG00000169871	614.048	-1.14716	0.000183501	7	101085439	101097967	TRIM56	tripartite motif containing 56 [Source:HGNC Symbol;Acc:HGNC:19028]	protein_coding
ENSG00000003402	155.467	-1.14397	0.00701325	2	201116104	201176687	CFLAR	CASP8 and FADD like apoptosis regulator [Source:HGNC Symbol;Acc:HGNC:1876]	protein_coding
ENSG00000109586	925.174	-1.14287	0.000166768	4	173168753	173323967	GALNT7	polypeptide N-acetylgalactosaminyltransferase 7 [Source:HGNC Symbol;Acc:HGNC:4129]	protein_coding
ENSG00000132182	2677.01	-1.14267	0.0019121	3	13316235	13420309	NUP210	nucleoporin 210 [Source:HGNC Symbol;Acc:HGNC:30052]	protein_coding
ENSG00000144152	169.734	-1.14204	0.00138058	2	112138385	112188216	FBLN7	fibulin 7 [Source:HGNC Symbol;Acc:HGNC:26740]	protein_coding
ENSG00000198554	900.327	-1.14137	0.00580327	14	54938950	55027105	WDHD1	WD repeat and HMG-box DNA binding protein 1 [Source:HGNC Symbol;Acc:HGNC:23170]	protein_coding
ENSG00000176393	1373.79	-1.14023	0.000162301	1	201982372	202006147	RNPEP	arginyl aminopeptidase [Source:HGNC Symbol;Acc:HGNC:10078]	protein_coding
ENSG00000198826	891.802	-1.13987	0.00984385	15	32615144	32639949	ARHGAP11A	Rho GTPase activating protein 11A [Source:HGNC Symbol;Acc:HGNC:15783]	protein_coding
ENSG00000076003	2972.1	-1.13633	0.000726587	2	135839626	135876426	MCM6	minichromosome maintenance complex component 6 [Source:HGNC Symbol;Acc:HGNC:6949]	protein_coding
ENSG00000130413	663.284	-1.13581	4.64055e-05	11	8391868	8594289	STK33	serine/threonine kinase 33 [Source:HGNC Symbol;Acc:HGNC:14568]	protein_coding
ENSG00000172244	223.625	-1.13495	0.0036287	5	43486701	43515145	C5orf34	chromosome 5 open reading frame 34 [Source:HGNC Symbol;Acc:HGNC:24738]	protein_coding
ENSG00000228716	1634.14	-1.13297	0.00135426	5	80626228	80654983	DHFR	dihydrofolate reductase [Source:HGNC Symbol;Acc:HGNC:2861]	protein_coding
ENSG00000110811	1465.79	-1.1318	8.0503e-05	12	6828410	6839851	P3H3	prolyl 3-hydroxylase 3 [Source:HGNC Symbol;Acc:HGNC:19318]	protein_coding
ENSG00000084774	3306.3	-1.12896	0.00136085	2	27217390	27243943	CAD	carbamoyl-phosphate synthetase 2, aspartate transcarbamylase, and dihydroorotase [Source:HGNC Symbol;Acc:HGNC:1424]	protein_coding
ENSG00000103876	530.771	-1.12864	0.000166768	15	80152490	80186946	FAH	fumarylacetoacetate hydrolase [Source:HGNC Symbol;Acc:HGNC:3579]	protein_coding
ENSG00000246705	345.832	-1.12851	0.000791818	12	14774383	14778002	H2AFJ	H2A histone family member J [Source:HGNC Symbol;Acc:HGNC:14456]	protein_coding
ENSG00000171729	318.891	-1.12836	0.0002625	1	15152532	15220480	TMEM51	transmembrane protein 51 [Source:HGNC Symbol;Acc:HGNC:25488]	protein_coding
ENSG00000176225	589.059	-1.12793	0.00296273	18	70003031	70205945	RTTN	rotatin [Source:HGNC Symbol;Acc:HGNC:18654]	protein_coding
ENSG00000197256	816.828	-1.12733	0.00201868	19	11164267	11197791	KANK2	KN motif and ankyrin repeat domains 2 [Source:HGNC Symbol;Acc:HGNC:29300]	protein_coding
ENSG00000214063	1079.05	-1.1267	0.000142193	11	842808	867116	TSPAN4	tetraspanin 4 [Source:HGNC Symbol;Acc:HGNC:11859]	protein_coding
ENSG00000092531	484.133	-1.12665	0.00790712	15	42491233	42545356	SNAP23	synaptosome associated protein 23 [Source:HGNC Symbol;Acc:HGNC:11131]	protein_coding
ENSG00000160602	141.216	-1.12661	0.00392673	17	28725897	28743455	NEK8	NIMA related kinase 8 [Source:HGNC Symbol;Acc:HGNC:13387]	protein_coding
ENSG00000049245	1012.67	-1.12441	0.00265037	1	7771269	7781432	VAMP3	vesicle associated membrane protein 3 [Source:HGNC Symbol;Acc:HGNC:12644]	protein_coding
ENSG00000070882	400.02	-1.12379	0.00436128	7	24796539	24981634	OSBPL3	oxysterol binding protein like 3 [Source:HGNC Symbol;Acc:HGNC:16370]	protein_coding
ENSG00000022556	221.313	-1.12357	0.00344974	19	54953130	55001142	NLRP2	NLR family pyrin domain containing 2 [Source:HGNC Symbol;Acc:HGNC:22948]	protein_coding
ENSG00000131470	662.11	-1.12335	0.00331907	17	42572315	42577831	PSMC3IP	PSMC3 interacting protein [Source:HGNC Symbol;Acc:HGNC:17928]	protein_coding
ENSG00000169635	1508.2	-1.12329	0.00102605	22	21417404	21451463	HIC2	HIC ZBTB transcriptional repressor 2 [Source:HGNC Symbol;Acc:HGNC:18595]	protein_coding
ENSG00000161547	5288.9	-1.12292	0.000306808	17	76734115	76737374	SRSF2	serine and arginine rich splicing factor 2 [Source:HGNC Symbol;Acc:HGNC:10783]	protein_coding
ENSG00000119403	719.289	-1.12226	0.00339463	9	120855652	120894896	PHF19	PHD finger protein 19 [Source:HGNC Symbol;Acc:HGNC:24566]	protein_coding
ENSG00000054392	434.949	-1.12111	0.00625189	1	210328252	210676296	HHAT	hedgehog acyltransferase [Source:HGNC Symbol;Acc:HGNC:18270]	protein_coding
ENSG00000141510	3105.41	-1.12092	0.00665713	17	7661779	7687550	TP53	tumor protein p53 [Source:HGNC Symbol;Acc:HGNC:11998]	protein_coding
ENSG00000136159	643.198	-1.11963	0.00107317	13	48037567	48047222	NUDT15	nudix hydrolase 15 [Source:HGNC Symbol;Acc:HGNC:23063]	protein_coding
ENSG00000227671	222.118	-1.11771	0.00797734	1	247189851	247210856	AL390728.4	zinc finger protein pseudogene	transcribed_unprocessed_pseudogene
ENSG00000184349	863.135	-1.1156	0.00999431	5	107376889	107670895	EFNA5	ephrin A5 [Source:HGNC Symbol;Acc:HGNC:3225]	protein_coding
ENSG00000158296	255.594	-1.1152	0.000579309	20	46557823	46684467	SLC13A3	solute carrier family 13 member 3 [Source:HGNC Symbol;Acc:HGNC:14430]	protein_coding
ENSG00000149476	937.686	-1.1141	0.000661315	11	61333210	61353295	TKFC	triokinase and FMN cyclase [Source:HGNC Symbol;Acc:HGNC:24552]	protein_coding
ENSG00000179051	3618.43	-1.1135	0.000702275	1	17406760	17439724	RCC2	regulator of chromosome condensation 2 [Source:HGNC Symbol;Acc:HGNC:30297]	protein_coding
ENSG00000162885	303.145	-1.11238	0.00267795	1	235449923	235504481	B3GALNT2	beta-1,3-N-acetylgalactosaminyltransferase 2 [Source:HGNC Symbol;Acc:HGNC:28596]	protein_coding
ENSG00000149483	513.891	-1.11229	0.000112229	11	61362001	61369509	TMEM138	transmembrane protein 138 [Source:HGNC Symbol;Acc:HGNC:26944]	protein_coding
ENSG00000117676	367.031	-1.11174	0.00166566	1	26529761	26575030	RPS6KA1	ribosomal protein S6 kinase A1 [Source:HGNC Symbol;Acc:HGNC:10430]	protein_coding
ENSG00000269416	429.212	-1.10997	0.000120666	19	23399233	23416075	LINC01224	long intergenic non-protein coding RNA 1224 [Source:HGNC Symbol;Acc:HGNC:49676]	lincRNA
ENSG00000038210	108.118	-1.10915	0.00608662	4	25233975	25279092	PI4K2B	phosphatidylinositol 4-kinase type 2 beta [Source:HGNC Symbol;Acc:HGNC:18215]	protein_coding
ENSG00000167315	1266.2	-1.107	1.8192e-05	18	49782167	49813960	ACAA2	acetyl-CoA acyltransferase 2 [Source:HGNC Symbol;Acc:HGNC:83]	protein_coding
ENSG00000130702	2257.42	-1.10376	0.00291353	20	62307955	62367312	LAMA5	laminin subunit alpha 5 [Source:HGNC Symbol;Acc:HGNC:6485]	protein_coding
ENSG00000197019	270.475	-1.10351	0.00765615	19	40421592	40426025	SERTAD1	SERTA domain containing 1 [Source:HGNC Symbol;Acc:HGNC:17932]	protein_coding
ENSG00000116478	1684.49	-1.10094	0.00335105	1	32292086	32333635	HDAC1	histone deacetylase 1 [Source:HGNC Symbol;Acc:HGNC:4852]	protein_coding
ENSG00000279088	414.828	-1.10008	0.00896086	10	73742995	73744230	AC022400.7	TEC	TEC
ENSG00000274605	164.445	-1.09892	0.00128321	13	100086031	100088848	AL355338.1	uncharacterized LOC105370333 [Source:NCBI gene;Acc:105370333]	lincRNA
ENSG00000153113	1511.27	-1.09881	0.00742845	5	96525267	96779595	CAST	calpastatin [Source:HGNC Symbol;Acc:HGNC:1515]	protein_coding
ENSG00000115468	388.377	-1.09854	0.00868495	2	232606057	232682781	EFHD1	EF-hand domain family member D1 [Source:HGNC Symbol;Acc:HGNC:29556]	protein_coding
ENSG00000166803	142.752	-1.09604	0.00376268	15	64364311	64387687	PCLAF	PCNA clamp associated factor [Source:HGNC Symbol;Acc:HGNC:28961]	protein_coding
ENSG00000169515	1056.6	-1.09585	5.77152e-05	19	46410329	46413662	CCDC8	coiled-coil domain containing 8 [Source:HGNC Symbol;Acc:HGNC:25367]	protein_coding
ENSG00000132842	1853.59	-1.09422	0.00940413	5	78000525	78294755	AP3B1	adaptor related protein complex 3 subunit beta 1 [Source:HGNC Symbol;Acc:HGNC:566]	protein_coding
ENSG00000114737	134.976	-1.09413	0.00791731	3	50606490	50611831	CISH	cytokine inducible SH2 containing protein [Source:HGNC Symbol;Acc:HGNC:1984]	protein_coding
ENSG00000125520	1995.8	-1.09245	0.00851828	20	63739861	63743505	SLC2A4RG	SLC2A4 regulator [Source:HGNC Symbol;Acc:HGNC:15930]	protein_coding
ENSG00000151576	690.899	-1.09073	0.00316749	3	114005833	114088422	QTRT2	queuine tRNA-ribosyltransferase accessory subunit 2 [Source:HGNC Symbol;Acc:HGNC:25771]	protein_coding
ENSG00000178425	389.096	-1.09021	0.000539944	6	116100849	116249497	NT5DC1	5'-nucleotidase domain containing 1 [Source:HGNC Symbol;Acc:HGNC:21556]	protein_coding
ENSG00000117394	5196.95	-1.08978	0.00155501	1	42925375	42959176	SLC2A1	solute carrier family 2 member 1 [Source:HGNC Symbol;Acc:HGNC:11005]	protein_coding
ENSG00000111445	966.041	-1.08893	0.00358886	12	118013588	118033130	RFC5	replication factor C subunit 5 [Source:HGNC Symbol;Acc:HGNC:9973]	protein_coding
ENSG00000163882	1550.29	-1.08782	0.00172409	3	184361718	184368596	POLR2H	RNA polymerase II subunit H [Source:HGNC Symbol;Acc:HGNC:9195]	protein_coding
ENSG00000140406	534.713	-1.08589	0.00163559	15	81000944	81005788	TLNRD1	talin rod domain containing 1 [Source:HGNC Symbol;Acc:HGNC:13519]	protein_coding
ENSG00000106100	217.08	-1.08448	0.00177023	7	30424527	30478784	NOD1	nucleotide binding oligomerization domain containing 1 [Source:HGNC Symbol;Acc:HGNC:16390]	protein_coding
ENSG00000267534	378.894	-1.08379	0.00172548	19	10221433	10231331	S1PR2	sphingosine-1-phosphate receptor 2 [Source:HGNC Symbol;Acc:HGNC:3169]	protein_coding
ENSG00000162623	371.724	-1.08253	0.000364211	1	74733152	74766678	TYW3	tRNA-yW synthesizing protein 3 homolog [Source:HGNC Symbol;Acc:HGNC:24757]	protein_coding
ENSG00000116984	1262.27	-1.08189	5.04864e-05	1	236795281	236903981	MTR	5-methyltetrahydrofolate-homocysteine methyltransferase [Source:HGNC Symbol;Acc:HGNC:7468]	protein_coding
ENSG00000077152	965.288	-1.08037	0.00585927	1	202331657	202341980	UBE2T	ubiquitin conjugating enzyme E2 T [Source:HGNC Symbol;Acc:HGNC:25009]	protein_coding
ENSG00000127452	626.286	-1.07992	0.00119936	19	9810267	9827816	FBXL12	F-box and leucine rich repeat protein 12 [Source:HGNC Symbol;Acc:HGNC:13611]	protein_coding
ENSG00000160410	1029.63	-1.07917	0.00159377	19	40576851	40591399	SHKBP1	SH3KBP1 binding protein 1 [Source:HGNC Symbol;Acc:HGNC:19214]	protein_coding
ENSG00000196924	30475.8	-1.07707	0.00539104	X	154348524	154374638	FLNA	filamin A [Source:HGNC Symbol;Acc:HGNC:3754]	protein_coding
ENSG00000130202	2373.68	-1.0764	0.00245555	19	44846175	44889228	NECTIN2	nectin cell adhesion molecule 2 [Source:HGNC Symbol;Acc:HGNC:9707]	protein_coding
ENSG00000038274	1371.25	-1.07342	0.00212459	5	163503114	163519336	MAT2B	methionine adenosyltransferase 2B [Source:HGNC Symbol;Acc:HGNC:6905]	protein_coding
ENSG00000158483	162.8	-1.07157	0.0020671	11	71787510	71801236	FAM86C1	family with sequence similarity 86 member C1 [Source:HGNC Symbol;Acc:HGNC:25561]	protein_coding
ENSG00000136938	3580.5	-1.07122	0.00230504	9	97983361	98015943	ANP32B	acidic nuclear phosphoprotein 32 family member B [Source:HGNC Symbol;Acc:HGNC:16677]	protein_coding
ENSG00000109062	885.412	-1.06938	5.56673e-05	17	74748652	74769353	SLC9A3R1	SLC9A3 regulator 1 [Source:HGNC Symbol;Acc:HGNC:11075]	protein_coding
ENSG00000108518	7953.99	-1.06781	0.00153332	17	4945652	4949061	PFN1	profilin 1 [Source:HGNC Symbol;Acc:HGNC:8881]	protein_coding
ENSG00000163507	453.951	-1.06694	0.00932539	3	108549869	108589644	CIP2A	cell proliferation regulating inhibitor of protein phosphatase 2A [Source:HGNC Symbol;Acc:HGNC:29302]	protein_coding
ENSG00000156802	1375.37	-1.0658	0.00305212	8	123319850	123416350	ATAD2	ATPase family, AAA domain containing 2 [Source:HGNC Symbol;Acc:HGNC:30123]	protein_coding
ENSG00000159147	625.174	-1.06577	0.00187908	21	33559542	33588708	DONSON	downstream neighbor of SON [Source:HGNC Symbol;Acc:HGNC:2993]	protein_coding
ENSG00000131778	1077.06	-1.06544	0.000230259	1	147242641	147295766	CHD1L	chromodomain helicase DNA binding protein 1 like [Source:HGNC Symbol;Acc:HGNC:1916]	protein_coding
ENSG00000125835	4680.51	-1.06512	0.000254669	20	2461634	2470853	SNRPB	small nuclear ribonucleoprotein polypeptides B and B1 [Source:HGNC Symbol;Acc:HGNC:11153]	protein_coding
ENSG00000161513	967.049	-1.06447	7.27326e-05	17	74862497	74873031	FDXR	ferredoxin reductase [Source:HGNC Symbol;Acc:HGNC:3642]	protein_coding
ENSG00000177700	1743.79	-1.06436	5.41092e-05	11	837356	842545	POLR2L	RNA polymerase II subunit L [Source:HGNC Symbol;Acc:HGNC:9199]	protein_coding
ENSG00000125871	602.93	-1.06257	7.99602e-05	20	17968913	17991122	MGME1	mitochondrial genome maintenance exonuclease 1 [Source:HGNC Symbol;Acc:HGNC:16205]	protein_coding
ENSG00000143891	282.183	-1.06191	0.00029956	2	38665910	38741237	GALM	galactose mutarotase [Source:HGNC Symbol;Acc:HGNC:24063]	protein_coding
ENSG00000143418	2577.74	-1.05683	0.00607161	1	150960583	150975004	CERS2	ceramide synthase 2 [Source:HGNC Symbol;Acc:HGNC:14076]	protein_coding
ENSG00000112029	656.666	-1.05669	0.00302401	6	152970519	152983579	FBXO5	F-box protein 5 [Source:HGNC Symbol;Acc:HGNC:13584]	protein_coding
ENSG00000129353	16469.6	-1.05252	0.00428052	19	10602457	10644559	SLC44A2	solute carrier family 44 member 2 [Source:HGNC Symbol;Acc:HGNC:17292]	protein_coding
ENSG00000138074	1499.81	-1.0524	0.00113425	2	27199587	27212958	SLC5A6	solute carrier family 5 member 6 [Source:HGNC Symbol;Acc:HGNC:11041]	protein_coding
ENSG00000141682	387.019	-1.05198	0.00356758	18	59899948	59904306	PMAIP1	phorbol-12-myristate-13-acetate-induced protein 1 [Source:HGNC Symbol;Acc:HGNC:9108]	protein_coding
ENSG00000142279	535.182	-1.04908	5.62243e-05	19	34481638	34512304	WTIP	WT1 interacting protein [Source:HGNC Symbol;Acc:HGNC:20964]	protein_coding
ENSG00000075234	261.998	-1.04903	0.000553145	22	46267961	46294008	TTC38	tetratricopeptide repeat domain 38 [Source:HGNC Symbol;Acc:HGNC:26082]	protein_coding
ENSG00000138182	570.37	-1.04882	0.00528118	10	89701610	89774939	KIF20B	kinesin family member 20B [Source:HGNC Symbol;Acc:HGNC:7212]	protein_coding
ENSG00000164818	956.87	-1.04805	0.0013171	7	726701	786475	DNAAF5	dynein axonemal assembly factor 5 [Source:HGNC Symbol;Acc:HGNC:26013]	protein_coding
ENSG00000167693	3077.6	-1.04725	0.000246003	17	799313	979770	NXN	nucleoredoxin [Source:HGNC Symbol;Acc:HGNC:18008]	protein_coding
ENSG00000154640	1406.02	-1.04708	0.00112846	21	17593653	17612947	BTG3	BTG anti-proliferation factor 3 [Source:HGNC Symbol;Acc:HGNC:1132]	protein_coding
ENSG00000166171	1206.12	-1.04561	0.000478983	10	101570560	101609668	DPCD	deleted in primary ciliary dyskinesia homolog (mouse) [Source:HGNC Symbol;Acc:HGNC:24542]	protein_coding
ENSG00000126456	1147.05	-1.04426	0.000898268	19	49659569	49665875	IRF3	interferon regulatory factor 3 [Source:HGNC Symbol;Acc:HGNC:6118]	protein_coding
ENSG00000241852	330.698	-1.04306	0.000784495	8	22599601	22604150	C8orf58	chromosome 8 open reading frame 58 [Source:HGNC Symbol;Acc:HGNC:32233]	protein_coding
ENSG00000160113	764.636	-1.04223	0.000230426	19	17231883	17245940	NR2F6	nuclear receptor subfamily 2 group F member 6 [Source:HGNC Symbol;Acc:HGNC:7977]	protein_coding
ENSG00000111581	1787.51	-1.04218	0.00196691	12	68686734	68745809	NUP107	nucleoporin 107 [Source:HGNC Symbol;Acc:HGNC:29914]	protein_coding
ENSG00000169857	289.088	-1.04179	0.00829522	15	33866227	34039176	AVEN	apoptosis and caspase activation inhibitor [Source:HGNC Symbol;Acc:HGNC:13509]	protein_coding
ENSG00000128228	191.329	-1.04035	0.00226853	22	21642261	21644298	SDF2L1	stromal cell derived factor 2 like 1 [Source:HGNC Symbol;Acc:HGNC:10676]	protein_coding
ENSG00000081377	648.965	-1.04019	0.000573346	9	96490241	96619830	CDC14B	cell division cycle 14B [Source:HGNC Symbol;Acc:HGNC:1719]	protein_coding
ENSG00000004455	2139.76	-1.03708	0.000515951	1	33007940	33080996	AK2	adenylate kinase 2 [Source:HGNC Symbol;Acc:HGNC:362]	protein_coding
ENSG00000178922	199.738	-1.03665	0.00928563	1	43451003	43453989	HYI	hydroxypyruvate isomerase (putative) [Source:HGNC Symbol;Acc:HGNC:26948]	protein_coding
ENSG00000166949	1547.18	-1.03611	1.75729e-05	15	67063763	67195195	SMAD3	SMAD family member 3 [Source:HGNC Symbol;Acc:HGNC:6769]	protein_coding
ENSG00000166845	218.82	-1.03586	0.00290084	18	54357917	54385218	C18orf54	chromosome 18 open reading frame 54 [Source:HGNC Symbol;Acc:HGNC:13796]	protein_coding
ENSG00000130669	1272.29	-1.03586	0.00291493	19	39125770	39182816	PAK4	p21 (RAC1) activated kinase 4 [Source:HGNC Symbol;Acc:HGNC:16059]	protein_coding
ENSG00000188229	10387.4	-1.03479	0.000125704	9	137241213	137243707	TUBB4B	tubulin beta 4B class IVb [Source:HGNC Symbol;Acc:HGNC:20771]	protein_coding
ENSG00000135045	331.277	-1.03423	0.00739976	9	74946581	74952886	C9orf40	chromosome 9 open reading frame 40 [Source:HGNC Symbol;Acc:HGNC:23433]	protein_coding
ENSG00000183963	545.937	-1.03406	0.00131839	22	31064105	31104757	SMTN	smoothelin [Source:HGNC Symbol;Acc:HGNC:11126]	protein_coding
ENSG00000040275	861.058	-1.03212	0.00123672	5	169583634	169604778	SPDL1	spindle apparatus coiled-coil protein 1 [Source:HGNC Symbol;Acc:HGNC:26010]	protein_coding
ENSG00000159055	439.163	-1.03046	0.000778412	21	32268219	32279069	MIS18A	MIS18 kinetochore protein A [Source:HGNC Symbol;Acc:HGNC:1286]	protein_coding
ENSG00000100749	873.054	-1.03015	0.00377481	14	96797304	96931722	VRK1	vaccinia related kinase 1 [Source:HGNC Symbol;Acc:HGNC:12718]	protein_coding
ENSG00000162385	854.495	-1.02875	0.000860455	1	53226892	53238610	MAGOH	mago homolog, exon junction complex subunit [Source:HGNC Symbol;Acc:HGNC:6815]	protein_coding
ENSG00000049541	1229.6	-1.02846	0.000741431	7	74231499	74254458	RFC2	replication factor C subunit 2 [Source:HGNC Symbol;Acc:HGNC:9970]	protein_coding
ENSG00000124920	265.436	-1.02723	0.000931161	11	61752642	61788518	MYRF	myelin regulatory factor [Source:HGNC Symbol;Acc:HGNC:1181]	protein_coding
ENSG00000182165	389.518	-1.0272	0.00290084	7	87325225	87345515	TP53TG1	TP53 target 1 [Source:HGNC Symbol;Acc:HGNC:17026]	lincRNA
ENSG00000112667	513.196	-1.02506	0.00981526	6	43225629	43229484	DNPH1	2'-deoxynucleoside 5'-phosphate N-hydrolase 1 [Source:HGNC Symbol;Acc:HGNC:21218]	protein_coding
ENSG00000089060	235.649	-1.0249	0.00131245	12	113298759	113359493	SLC8B1	solute carrier family 8 member B1 [Source:HGNC Symbol;Acc:HGNC:26175]	protein_coding
ENSG00000167747	2217.33	-1.02429	0.00252793	19	50797704	50804929	C19orf48	chromosome 19 open reading frame 48 [Source:HGNC Symbol;Acc:HGNC:29667]	protein_coding
ENSG00000169188	481.906	-1.0195	0.000417011	X	55000357	55009057	APEX2	apurinic/apyrimidinic endodeoxyribonuclease 2 [Source:HGNC Symbol;Acc:HGNC:17889]	protein_coding
ENSG00000213853	514.539	-1.01906	0.000444952	16	10528422	10580698	EMP2	epithelial membrane protein 2 [Source:HGNC Symbol;Acc:HGNC:3334]	protein_coding
ENSG00000151929	718.61	-1.01482	0.00549221	10	119651370	119677819	BAG3	BCL2 associated athanogene 3 [Source:HGNC Symbol;Acc:HGNC:939]	protein_coding
ENSG00000186815	718.902	-1.01136	0.00784145	12	113221050	113298585	TPCN1	two pore segment channel 1 [Source:HGNC Symbol;Acc:HGNC:18182]	protein_coding
ENSG00000198865	185.661	-1.01015	0.00859321	5	42756801	42802360	CCDC152	coiled-coil domain containing 152 [Source:HGNC Symbol;Acc:HGNC:34438]	protein_coding
ENSG00000105355	1739.89	-1.00875	0.00142907	19	4838341	4867768	PLIN3	perilipin 3 [Source:HGNC Symbol;Acc:HGNC:16893]	protein_coding
ENSG00000102384	289.947	-1.00749	0.00817964	X	101098218	101163681	CENPI	centromere protein I [Source:HGNC Symbol;Acc:HGNC:3968]	protein_coding
ENSG00000130309	2742.79	-1.00739	0.00100912	19	17555594	17583162	COLGALT1	collagen beta(1-O)galactosyltransferase 1 [Source:HGNC Symbol;Acc:HGNC:26182]	protein_coding
ENSG00000158195	2794.02	-1.00508	0.00381343	1	27404226	27490158	WASF2	WAS protein family member 2 [Source:HGNC Symbol;Acc:HGNC:12733]	protein_coding
ENSG00000169241	242.534	-1.00312	0.00285043	1	155135344	155138857	SLC50A1	solute carrier family 50 member 1 [Source:HGNC Symbol;Acc:HGNC:30657]	protein_coding
ENSG00000166925	709.412	-1.00233	0.0051531	7	100463359	100479279	TSC22D4	TSC22 domain family member 4 [Source:HGNC Symbol;Acc:HGNC:21696]	protein_coding
ENSG00000116717	979.065	-1.00176	0.00069682	1	67685061	67688338	GADD45A	growth arrest and DNA damage inducible alpha [Source:HGNC Symbol;Acc:HGNC:4095]	protein_coding
ENSG00000142731	626.731	-1.00162	0.00906052	4	127880861	127899195	PLK4	polo like kinase 4 [Source:HGNC Symbol;Acc:HGNC:11397]	protein_coding
ENSG00000138363	1462.98	-1.00146	0.00981634	2	215311817	215349773	ATIC	5-aminoimidazole-4-carboxamide ribonucleotide formyltransferase/IMP cyclohydrolase [Source:HGNC Symbol;Acc:HGNC:794]	protein_coding
ENSG00000198130	500.771	-0.999727	0.000402871	2	190189735	190344193	HIBCH	3-hydroxyisobutyryl-CoA hydrolase [Source:HGNC Symbol;Acc:HGNC:4908]	protein_coding
ENSG00000174547	1152.47	-0.998386	0.00523568	11	66435075	66466738	MRPL11	mitochondrial ribosomal protein L11 [Source:HGNC Symbol;Acc:HGNC:14042]	protein_coding
ENSG00000136518	1719.45	-0.997298	0.00783279	3	179562880	179588408	ACTL6A	actin like 6A [Source:HGNC Symbol;Acc:HGNC:24124]	protein_coding
ENSG00000246695	189.974	-0.996291	0.00334492	12	25939329	25959765	RASSF8-AS1	RASSF8 antisense RNA 1 [Source:HGNC Symbol;Acc:HGNC:48637]	antisense
ENSG00000005448	1312.38	-0.993796	0.00724486	2	74421678	74425755	WDR54	WD repeat domain 54 [Source:HGNC Symbol;Acc:HGNC:25770]	protein_coding
ENSG00000120699	1195.59	-0.993151	0.00745226	13	36998816	37009613	EXOSC8	exosome component 8 [Source:HGNC Symbol;Acc:HGNC:17035]	protein_coding
ENSG00000013583	471.723	-0.992835	0.00106691	12	12974864	13000273	HEBP1	heme binding protein 1 [Source:HGNC Symbol;Acc:HGNC:17176]	protein_coding
ENSG00000064545	679.266	-0.990111	0.00592665	19	19119169	19138513	TMEM161A	transmembrane protein 161A [Source:HGNC Symbol;Acc:HGNC:26020]	protein_coding
ENSG00000198157	333.36	-0.988011	0.00302459	X	81113701	81201942	HMGN5	high mobility group nucleosome binding domain 5 [Source:HGNC Symbol;Acc:HGNC:8013]	protein_coding
ENSG00000118418	2443.53	-0.98662	0.004811	6	79201245	79234738	HMGN3	high mobility group nucleosomal binding domain 3 [Source:HGNC Symbol;Acc:HGNC:12312]	protein_coding
ENSG00000198805	652.602	-0.986301	0.00494135	14	20468954	20477094	PNP	purine nucleoside phosphorylase [Source:HGNC Symbol;Acc:HGNC:7892]	protein_coding
ENSG00000130695	1014.86	-0.984034	0.00192987	1	26234200	26278808	CEP85	centrosomal protein 85 [Source:HGNC Symbol;Acc:HGNC:25309]	protein_coding
ENSG00000125450	1209.61	-0.983545	0.00785403	17	75205659	75235758	NUP85	nucleoporin 85 [Source:HGNC Symbol;Acc:HGNC:8734]	protein_coding
ENSG00000077514	1049.97	-0.983327	0.000227303	11	74493851	74669117	POLD3	DNA polymerase delta 3, accessory subunit [Source:HGNC Symbol;Acc:HGNC:20932]	protein_coding
ENSG00000110721	1819.76	-0.979702	0.00833206	11	68052859	68121444	CHKA	choline kinase alpha [Source:HGNC Symbol;Acc:HGNC:1937]	protein_coding
ENSG00000130520	4141.98	-0.978445	0.000455541	19	18306230	18323274	LSM4	LSM4 homolog, U6 small nuclear RNA and mRNA degradation associated [Source:HGNC Symbol;Acc:HGNC:17259]	protein_coding
ENSG00000111144	2496.1	-0.976422	0.00018349	12	96000828	96043520	LTA4H	leukotriene A4 hydrolase [Source:HGNC Symbol;Acc:HGNC:6710]	protein_coding
ENSG00000110851	2640.01	-0.975675	9.20399e-05	12	107732866	107761272	PRDM4	PR/SET domain 4 [Source:HGNC Symbol;Acc:HGNC:9348]	protein_coding
ENSG00000153574	527.7	-0.97149	0.00384277	2	88691644	88750935	RPIA	ribose 5-phosphate isomerase A [Source:HGNC Symbol;Acc:HGNC:10297]	protein_coding
ENSG00000174021	909.82	-0.97071	0.00210589	1	84498325	84506565	GNG5	G protein subunit gamma 5 [Source:HGNC Symbol;Acc:HGNC:4408]	protein_coding
ENSG00000107816	2414.94	-0.969704	0.00933312	10	100996618	101007836	LZTS2	leucine zipper tumor suppressor 2 [Source:HGNC Symbol;Acc:HGNC:29381]	protein_coding
ENSG00000161800	1968.04	-0.967953	0.00461914	12	49976923	50033136	RACGAP1	Rac GTPase activating protein 1 [Source:HGNC Symbol;Acc:HGNC:9804]	protein_coding
ENSG00000163923	319.565	-0.967466	0.0026538	3	187120948	187180908	RPL39L	ribosomal protein L39 like [Source:HGNC Symbol;Acc:HGNC:17094]	protein_coding
ENSG00000114978	1498.7	-0.966836	0.000784575	2	74152528	74178898	MOB1A	MOB kinase activator 1A [Source:HGNC Symbol;Acc:HGNC:16015]	protein_coding
ENSG00000175938	181.39	-0.966519	0.00817076	16	30949066	30956461	ORAI3	ORAI calcium release-activated calcium modulator 3 [Source:HGNC Symbol;Acc:HGNC:28185]	protein_coding
ENSG00000138376	458.101	-0.965732	0.000285737	2	214725646	214809711	BARD1	BRCA1 associated RING domain 1 [Source:HGNC Symbol;Acc:HGNC:952]	protein_coding
ENSG00000067225	33142.3	-0.965356	0.000801479	15	72199029	72231822	PKM	pyruvate kinase M1/2 [Source:HGNC Symbol;Acc:HGNC:9021]	protein_coding
ENSG00000221988	440.181	-0.965348	0.00115312	6	32153441	32163680	PPT2	palmitoyl-protein thioesterase 2 [Source:HGNC Symbol;Acc:HGNC:9326]	protein_coding
ENSG00000061273	1967.66	-0.960614	0.00385677	12	47782722	47833132	HDAC7	histone deacetylase 7 [Source:HGNC Symbol;Acc:HGNC:14067]	protein_coding
ENSG00000231205	310.161	-0.955985	0.0013171	19	20340269	20424969	ZNF826P	zinc finger protein 826, pseudogene [Source:HGNC Symbol;Acc:HGNC:33875]	transcribed_unprocessed_pseudogene
ENSG00000070159	296.42	-0.95552	0.00732566	9	109375466	109498313	PTPN3	protein tyrosine phosphatase, non-receptor type 3 [Source:HGNC Symbol;Acc:HGNC:9655]	protein_coding
ENSG00000213551	1921.02	-0.953346	0.00327561	10	73183362	73248862	DNAJC9	DnaJ heat shock protein family (Hsp40) member C9 [Source:HGNC Symbol;Acc:HGNC:19123]	protein_coding
ENSG00000204304	3166.39	-0.951733	0.00803806	6	32184741	32190186	PBX2	PBX homeobox 2 [Source:HGNC Symbol;Acc:HGNC:8633]	protein_coding
ENSG00000141736	4253.7	-0.949147	0.000276033	17	39687914	39730426	ERBB2	erb-b2 receptor tyrosine kinase 2 [Source:HGNC Symbol;Acc:HGNC:3430]	protein_coding
ENSG00000137310	574.691	-0.94876	0.00114208	6	31158542	31167159	TCF19	transcription factor 19 [Source:HGNC Symbol;Acc:HGNC:11629]	protein_coding
ENSG00000099901	3790.82	-0.947143	0.000388726	22	20115938	20127357	RANBP1	RAN binding protein 1 [Source:HGNC Symbol;Acc:HGNC:9847]	protein_coding
ENSG00000182963	1212.53	-0.945402	0.00222669	17	44798448	44830816	GJC1	gap junction protein gamma 1 [Source:HGNC Symbol;Acc:HGNC:4280]	protein_coding
ENSG00000183684	1919.72	-0.944645	0.000576298	17	81887844	81891586	ALYREF	Aly/REF export factor [Source:HGNC Symbol;Acc:HGNC:19071]	protein_coding
ENSG00000205268	1192.67	-0.943526	0.00213667	8	65717510	65842322	PDE7A	phosphodiesterase 7A [Source:HGNC Symbol;Acc:HGNC:8791]	protein_coding
ENSG00000113552	836.945	-0.943227	0.00580755	5	141991749	142013041	GNPDA1	glucosamine-6-phosphate deaminase 1 [Source:HGNC Symbol;Acc:HGNC:4417]	protein_coding
ENSG00000182185	136.682	-0.938732	0.00722185	14	67819779	68730218	RAD51B	RAD51 paralog B [Source:HGNC Symbol;Acc:HGNC:9822]	protein_coding
ENSG00000085511	1033.05	-0.937686	0.00985636	6	160991727	161117385	MAP3K4	mitogen-activated protein kinase kinase kinase 4 [Source:HGNC Symbol;Acc:HGNC:6856]	protein_coding
ENSG00000104738	3818.06	-0.933185	0.00843011	8	47960185	47978160	MCM4	minichromosome maintenance complex component 4 [Source:HGNC Symbol;Acc:HGNC:6947]	protein_coding
ENSG00000114315	941.348	-0.931593	0.00245555	3	194136145	194138732	HES1	hes family bHLH transcription factor 1 [Source:HGNC Symbol;Acc:HGNC:5192]	protein_coding
ENSG00000133119	618.761	-0.926494	0.00189085	13	33818049	33966558	RFC3	replication factor C subunit 3 [Source:HGNC Symbol;Acc:HGNC:9971]	protein_coding
ENSG00000157617	425.198	-0.925056	0.00268538	21	41885112	41953890	C2CD2	C2 calcium dependent domain containing 2 [Source:HGNC Symbol;Acc:HGNC:1266]	protein_coding
ENSG00000154767	1759.84	-0.922001	0.000909889	3	14145147	14178783	XPC	XPC complex subunit, DNA damage recognition and repair factor [Source:HGNC Symbol;Acc:HGNC:12816]	protein_coding
ENSG00000165283	2623.55	-0.921266	0.000511913	9	35099776	35103195	STOML2	stomatin like 2 [Source:HGNC Symbol;Acc:HGNC:14559]	protein_coding
ENSG00000106049	710.897	-0.91876	0.00514353	7	27525442	27662995	HIBADH	3-hydroxyisobutyrate dehydrogenase [Source:HGNC Symbol;Acc:HGNC:4907]	protein_coding
ENSG00000030110	602.091	-0.916862	0.00496381	6	33572547	33580293	BAK1	BCL2 antagonist/killer 1 [Source:HGNC Symbol;Acc:HGNC:949]	protein_coding
ENSG00000064932	597.185	-0.916861	0.00462865	19	1107636	1174283	SBNO2	strawberry notch homolog 2 [Source:HGNC Symbol;Acc:HGNC:29158]	protein_coding
ENSG00000140750	1106.3	-0.916758	0.00182232	16	24919385	25015666	ARHGAP17	Rho GTPase activating protein 17 [Source:HGNC Symbol;Acc:HGNC:18239]	protein_coding
ENSG00000046651	695.245	-0.914575	0.000813889	X	13734745	13769353	OFD1	OFD1, centriole and centriolar satellite protein [Source:HGNC Symbol;Acc:HGNC:2567]	protein_coding
ENSG00000264522	555.516	-0.907727	0.00436642	1	149937812	150010676	OTUD7B	OTU deubiquitinase 7B [Source:HGNC Symbol;Acc:HGNC:16683]	protein_coding
ENSG00000182004	1616.46	-0.906382	0.00108177	1	203861603	203870550	SNRPE	small nuclear ribonucleoprotein polypeptide E [Source:HGNC Symbol;Acc:HGNC:11161]	protein_coding
ENSG00000152518	1017.11	-0.902992	0.00113843	2	43222402	43226609	ZFP36L2	ZFP36 ring finger protein like 2 [Source:HGNC Symbol;Acc:HGNC:1108]	protein_coding
ENSG00000172493	843.816	-0.900666	0.00265015	4	86935002	87141054	AFF1	AF4/FMR2 family member 1 [Source:HGNC Symbol;Acc:HGNC:7135]	protein_coding
ENSG00000176619	5806.26	-0.898822	0.00890151	19	2427638	2456996	LMNB2	lamin B2 [Source:HGNC Symbol;Acc:HGNC:6638]	protein_coding
ENSG00000025772	1141.49	-0.897305	0.000607809	20	44942130	44960486	TOMM34	translocase of outer mitochondrial membrane 34 [Source:HGNC Symbol;Acc:HGNC:15746]	protein_coding
ENSG00000174799	427.553	-0.894452	0.00861658	4	55948871	56033363	CEP135	centrosomal protein 135 [Source:HGNC Symbol;Acc:HGNC:29086]	protein_coding
ENSG00000196236	429.515	-0.89393	0.00439568	22	40857077	40932815	XPNPEP3	X-prolyl aminopeptidase 3 [Source:HGNC Symbol;Acc:HGNC:28052]	protein_coding
ENSG00000135972	883.31	-0.892602	0.00160355	2	105037983	105099960	MRPS9	mitochondrial ribosomal protein S9 [Source:HGNC Symbol;Acc:HGNC:14501]	protein_coding
ENSG00000126522	246.689	-0.890838	0.00498449	7	66075798	66093558	ASL	argininosuccinate lyase [Source:HGNC Symbol;Acc:HGNC:746]	protein_coding
ENSG00000101361	4473.82	-0.887537	0.00311469	20	2652145	2658393	NOP56	NOP56 ribonucleoprotein [Source:HGNC Symbol;Acc:HGNC:15911]	protein_coding
ENSG00000129347	812.943	-0.886891	0.00998674	19	10553078	10566037	KRI1	KRI1 homolog [Source:HGNC Symbol;Acc:HGNC:25769]	protein_coding
ENSG00000183077	457.683	-0.886103	0.00955524	17	78187317	78207701	AFMID	arylformamidase [Source:HGNC Symbol;Acc:HGNC:20910]	protein_coding
ENSG00000164904	3230.22	-0.885191	0.000935459	5	126531200	126595418	ALDH7A1	aldehyde dehydrogenase 7 family member A1 [Source:HGNC Symbol;Acc:HGNC:877]	protein_coding
ENSG00000085982	977.361	-0.881113	0.00221213	2	233475520	233566782	USP40	ubiquitin specific peptidase 40 [Source:HGNC Symbol;Acc:HGNC:20069]	protein_coding
ENSG00000132383	3471.86	-0.877614	0.00155209	17	1829702	1900082	RPA1	replication protein A1 [Source:HGNC Symbol;Acc:HGNC:10289]	protein_coding
ENSG00000105287	715.08	-0.875439	0.00985636	19	46674275	46717127	PRKD2	protein kinase D2 [Source:HGNC Symbol;Acc:HGNC:17293]	protein_coding
ENSG00000243244	366.717	-0.871389	0.00363859	2	48529383	48598513	STON1	stonin 1 [Source:HGNC Symbol;Acc:HGNC:17003]	protein_coding
ENSG00000111859	1288.21	-0.87006	0.00225001	6	11183298	11382348	NEDD9	neural precursor cell expressed, developmentally down-regulated 9 [Source:HGNC Symbol;Acc:HGNC:7733]	protein_coding
ENSG00000167325	4170.28	-0.870015	0.00966376	11	4094707	4138876	RRM1	ribonucleotide reductase catalytic subunit M1 [Source:HGNC Symbol;Acc:HGNC:10451]	protein_coding
ENSG00000204388	450.541	-0.867112	0.002211	6	31827735	31830255	HSPA1B	heat shock protein family A (Hsp70) member 1B [Source:HGNC Symbol;Acc:HGNC:5233]	protein_coding
ENSG00000175970	2471.42	-0.865264	0.002414	12	120710435	120723640	UNC119B	unc-119 lipid binding chaperone B [Source:HGNC Symbol;Acc:HGNC:16488]	protein_coding
ENSG00000099783	7082.79	-0.862534	0.00674987	19	8444767	8489114	HNRNPM	heterogeneous nuclear ribonucleoprotein M [Source:HGNC Symbol;Acc:HGNC:5046]	protein_coding
ENSG00000148187	719.184	-0.86214	0.00199686	9	122264603	122331343	MRRF	mitochondrial ribosome recycling factor [Source:HGNC Symbol;Acc:HGNC:7234]	protein_coding
ENSG00000102699	1358.74	-0.862084	0.00867071	13	24420926	24512810	PARP4	poly(ADP-ribose) polymerase family member 4 [Source:HGNC Symbol;Acc:HGNC:271]	protein_coding
ENSG00000107554	628.966	-0.861444	0.00291493	10	99875577	100009919	DNMBP	dynamin binding protein [Source:HGNC Symbol;Acc:HGNC:30373]	protein_coding
ENSG00000141447	1622.95	-0.855511	0.00478078	18	24162044	24397880	OSBPL1A	oxysterol binding protein like 1A [Source:HGNC Symbol;Acc:HGNC:16398]	protein_coding
ENSG00000120370	295.831	-0.854441	0.00322273	1	170532129	170553446	GORAB	golgin, RAB6 interacting [Source:HGNC Symbol;Acc:HGNC:25676]	protein_coding
ENSG00000185591	1773.43	-0.854253	0.00980494	12	53380176	53416446	SP1	Sp1 transcription factor [Source:HGNC Symbol;Acc:HGNC:11205]	protein_coding
ENSG00000196756	727.284	-0.851677	0.00996947	20	38420588	38435353	SNHG17	small nucleolar RNA host gene 17 [Source:HGNC Symbol;Acc:HGNC:48600]	processed_transcript
ENSG00000121064	547.808	-0.849949	0.00914132	17	56978105	57006768	SCPEP1	serine carboxypeptidase 1 [Source:HGNC Symbol;Acc:HGNC:29507]	protein_coding
ENSG00000178184	630.056	-0.845812	0.00805289	18	80157232	80247546	PARD6G	par-6 family cell polarity regulator gamma [Source:HGNC Symbol;Acc:HGNC:16076]	protein_coding
ENSG00000107960	378.336	-0.844704	0.00382249	10	103882542	103918205	STN1	STN1, CST complex subunit [Source:HGNC Symbol;Acc:HGNC:26200]	protein_coding
ENSG00000146802	384.02	-0.841844	0.00791731	7	112762382	112790592	TMEM168	transmembrane protein 168 [Source:HGNC Symbol;Acc:HGNC:25826]	protein_coding
ENSG00000101444	5011.54	-0.841186	0.00118313	20	34280268	34311802	AHCY	adenosylhomocysteinase [Source:HGNC Symbol;Acc:HGNC:343]	protein_coding
ENSG00000006625	498.676	-0.841144	0.00316569	7	30496621	30504844	GGCT	gamma-glutamylcyclotransferase [Source:HGNC Symbol;Acc:HGNC:21705]	protein_coding
ENSG00000111786	3822.87	-0.840787	0.00192527	12	120461668	120469793	SRSF9	serine and arginine rich splicing factor 9 [Source:HGNC Symbol;Acc:HGNC:10791]	protein_coding
ENSG00000107443	912.121	-0.839966	0.00756544	10	96043394	96060870	CCNJ	cyclin J [Source:HGNC Symbol;Acc:HGNC:23434]	protein_coding
ENSG00000253729	8430.52	-0.83983	0.00530719	8	47773108	47960183	PRKDC	protein kinase, DNA-activated, catalytic subunit [Source:HGNC Symbol;Acc:HGNC:9413]	protein_coding
ENSG00000144677	478.937	-0.839513	0.00563857	3	37861960	37984469	CTDSPL	CTD small phosphatase like [Source:HGNC Symbol;Acc:HGNC:16890]	protein_coding
ENSG00000087903	591.887	-0.837965	0.00610382	19	5993164	6199572	RFX2	regulatory factor X2 [Source:HGNC Symbol;Acc:HGNC:9983]	protein_coding
ENSG00000101407	1344.17	-0.835044	0.00821801	20	37983007	38033468	TTI1	TELO2 interacting protein 1 [Source:HGNC Symbol;Acc:HGNC:29029]	protein_coding
ENSG00000102393	531.439	-0.832387	0.00913088	X	101397803	101408012	GLA	galactosidase alpha [Source:HGNC Symbol;Acc:HGNC:4296]	protein_coding
ENSG00000168778	886.814	-0.831391	0.00836888	12	123671113	123708403	TCTN2	tectonic family member 2 [Source:HGNC Symbol;Acc:HGNC:25774]	protein_coding
ENSG00000196419	11746.6	-0.831096	0.00457826	22	41621119	41664048	XRCC6	X-ray repair cross complementing 6 [Source:HGNC Symbol;Acc:HGNC:4055]	protein_coding
ENSG00000135778	1218.17	-0.829085	0.00220636	1	232950605	232983882	NTPCR	nucleoside-triphosphatase, cancer-related [Source:HGNC Symbol;Acc:HGNC:28204]	protein_coding
ENSG00000166788	575.25	-0.824881	0.00803806	11	18069935	18106091	SAAL1	serum amyloid A like 1 [Source:HGNC Symbol;Acc:HGNC:25158]	protein_coding
ENSG00000123737	1025.05	-0.824242	0.00721076	4	121801317	121817021	EXOSC9	exosome component 9 [Source:HGNC Symbol;Acc:HGNC:9137]	protein_coding
ENSG00000172531	2946.54	-0.821479	0.00304804	11	67398183	67421183	PPP1CA	protein phosphatase 1 catalytic subunit alpha [Source:HGNC Symbol;Acc:HGNC:9281]	protein_coding
ENSG00000141756	6493.75	-0.820793	0.00906052	17	41812680	41823217	FKBP10	FK506 binding protein 10 [Source:HGNC Symbol;Acc:HGNC:18169]	protein_coding
ENSG00000035141	1104.15	-0.817794	0.0083914	2	70295975	70302090	FAM136A	family with sequence similarity 136 member A [Source:HGNC Symbol;Acc:HGNC:25911]	protein_coding
ENSG00000176142	599.226	-0.815848	0.00378846	3	119429500	119468830	TMEM39A	transmembrane protein 39A [Source:HGNC Symbol;Acc:HGNC:25600]	protein_coding
ENSG00000227057	978.958	-0.814331	0.0070501	6	33279108	33289527	WDR46	WD repeat domain 46 [Source:HGNC Symbol;Acc:HGNC:13923]	protein_coding
ENSG00000181690	269.199	-0.81132	0.00854593	8	56160904	56211324	PLAG1	PLAG1 zinc finger [Source:HGNC Symbol;Acc:HGNC:9045]	protein_coding
ENSG00000135446	4475.84	-0.805299	0.00643367	12	57747727	57756013	CDK4	cyclin dependent kinase 4 [Source:HGNC Symbol;Acc:HGNC:1773]	protein_coding
ENSG00000175354	565.855	-0.80397	0.00729682	18	12785478	12929643	PTPN2	protein tyrosine phosphatase, non-receptor type 2 [Source:HGNC Symbol;Acc:HGNC:9650]	protein_coding
ENSG00000123416	46717.4	-0.801844	0.00170888	12	49127782	49131397	TUBA1B	tubulin alpha 1b [Source:HGNC Symbol;Acc:HGNC:18809]	protein_coding
ENSG00000107566	1082.38	-0.801041	0.00236355	10	100150094	100188334	ERLIN1	ER lipid raft associated 1 [Source:HGNC Symbol;Acc:HGNC:16947]	protein_coding
ENSG00000198912	547.825	-0.799619	0.00858557	1	3889125	3900293	C1orf174	chromosome 1 open reading frame 174 [Source:HGNC Symbol;Acc:HGNC:27915]	protein_coding
ENSG00000171453	588.788	-0.794142	0.00739305	6	43509702	43562419	POLR1C	RNA polymerase I and III subunit C [Source:HGNC Symbol;Acc:HGNC:20194]	protein_coding
ENSG00000183527	697.749	-0.79261	0.00411506	21	39174769	39183851	PSMG1	proteasome assembly chaperone 1 [Source:HGNC Symbol;Acc:HGNC:3043]	protein_coding
ENSG00000136770	654.05	-0.790838	0.00531058	10	21756537	22003769	DNAJC1	DnaJ heat shock protein family (Hsp40) member C1 [Source:HGNC Symbol;Acc:HGNC:20090]	protein_coding
ENSG00000116898	1215.69	-0.789675	0.00642496	1	36455718	36464437	MRPS15	mitochondrial ribosomal protein S15 [Source:HGNC Symbol;Acc:HGNC:14504]	protein_coding
ENSG00000157191	896.914	-0.778977	0.00392504	1	16440672	16460078	NECAP2	NECAP endocytosis associated 2 [Source:HGNC Symbol;Acc:HGNC:25528]	protein_coding
ENSG00000177731	2460.33	-0.769766	0.00409278	17	18244836	18258916	FLII	FLII, actin remodeling protein [Source:HGNC Symbol;Acc:HGNC:3750]	protein_coding
ENSG00000181163	19180	-0.766457	0.00344846	5	171387116	171411137	NPM1	nucleophosmin 1 [Source:HGNC Symbol;Acc:HGNC:7910]	protein_coding
ENSG00000173456	1556.78	-0.765248	0.00363924	11	119334527	119337313	RNF26	ring finger protein 26 [Source:HGNC Symbol;Acc:HGNC:14646]	protein_coding
ENSG00000171960	845.976	-0.763582	0.00940413	1	42658425	42676758	PPIH	peptidylprolyl isomerase H [Source:HGNC Symbol;Acc:HGNC:14651]	protein_coding
ENSG00000105321	671.136	-0.754744	0.00996947	19	47255980	47273701	CCDC9	coiled-coil domain containing 9 [Source:HGNC Symbol;Acc:HGNC:24560]	protein_coding
ENSG00000087088	1718.2	-0.751258	0.00494382	19	48954815	48961798	BAX	BCL2 associated X, apoptosis regulator [Source:HGNC Symbol;Acc:HGNC:959]	protein_coding
ENSG00000006042	2715.08	-0.746853	0.00279216	17	32927910	32945106	TMEM98	transmembrane protein 98 [Source:HGNC Symbol;Acc:HGNC:24529]	protein_coding
ENSG00000154370	690.635	-0.742198	0.00945548	1	228393673	228406840	TRIM11	tripartite motif containing 11 [Source:HGNC Symbol;Acc:HGNC:16281]	protein_coding
ENSG00000082515	604.287	-0.740729	0.00863952	5	154941070	154969411	MRPL22	mitochondrial ribosomal protein L22 [Source:HGNC Symbol;Acc:HGNC:14480]	protein_coding
ENSG00000172270	13837	-0.725907	0.00339463	19	571277	583493	BSG	basigin (Ok blood group) [Source:HGNC Symbol;Acc:HGNC:1116]	protein_coding
ENSG00000182512	961.707	-0.71677	0.00945196	14	95533503	95544724	GLRX5	glutaredoxin 5 [Source:HGNC Symbol;Acc:HGNC:20134]	protein_coding
ENSG00000173113	2502.33	-0.715067	0.00953884	11	64316460	64318084	TRMT112	tRNA methyltransferase subunit 11-2 [Source:HGNC Symbol;Acc:HGNC:26940]	protein_coding
ENSG00000132341	9698.08	-0.713555	0.00896793	12	130871879	130877678	RAN	RAN, member RAS oncogene family [Source:HGNC Symbol;Acc:HGNC:9846]	protein_coding
ENSG00000140264	8249.53	-0.708597	0.00995791	15	43777087	43802589	SERF2	small EDRK-rich factor 2 [Source:HGNC Symbol;Acc:HGNC:10757]	protein_coding
ENSG00000111639	2442.62	-0.702798	0.00579607	12	6491886	6493841	MRPL51	mitochondrial ribosomal protein L51 [Source:HGNC Symbol;Acc:HGNC:14044]	protein_coding
ENSG00000131791	1133.77	0.672341	0.00975799	1	147155106	147172550	PRKAB2	protein kinase AMP-activated non-catalytic subunit beta 2 [Source:HGNC Symbol;Acc:HGNC:9379]	protein_coding
ENSG00000160058	2871.58	0.696302	0.00597	1	32365103	32394731	BSDC1	BSD domain containing 1 [Source:HGNC Symbol;Acc:HGNC:25501]	protein_coding
ENSG00000102606	3149.82	0.700853	0.00934821	13	111114559	111305737	ARHGEF7	Rho guanine nucleotide exchange factor 7 [Source:HGNC Symbol;Acc:HGNC:15607]	protein_coding
ENSG00000148660	1105.63	0.710798	0.00545874	10	73812501	73874591	CAMK2G	calcium/calmodulin dependent protein kinase II gamma [Source:HGNC Symbol;Acc:HGNC:1463]	protein_coding
ENSG00000178988	2516.49	0.736365	0.0028855	4	6707701	6709880	MRFAP1L1	Morf4 family associated protein 1 like 1 [Source:HGNC Symbol;Acc:HGNC:28796]	protein_coding
ENSG00000102804	8244.25	0.740579	0.00414545	13	44432143	44577147	TSC22D1	TSC22 domain family member 1 [Source:HGNC Symbol;Acc:HGNC:16826]	protein_coding
ENSG00000169057	2857.21	0.741849	0.00716178	X	154021573	154137103	MECP2	methyl-CpG binding protein 2 [Source:HGNC Symbol;Acc:HGNC:6990]	protein_coding
ENSG00000203667	1416.48	0.745415	0.00391205	1	244835322	244845057	COX20	cytochrome c oxidase assembly factor COX20 [Source:HGNC Symbol;Acc:HGNC:26970]	protein_coding
ENSG00000075391	1756.58	0.745558	0.00820306	1	178094141	178484147	RASAL2	RAS protein activator like 2 [Source:HGNC Symbol;Acc:HGNC:9874]	protein_coding
ENSG00000256771	616.262	0.746176	0.00784757	19	19865886	19894674	ZNF253	zinc finger protein 253 [Source:HGNC Symbol;Acc:HGNC:13497]	protein_coding
ENSG00000119669	2359.95	0.749451	0.00853515	14	77024543	77028699	IRF2BPL	interferon regulatory factor 2 binding protein like [Source:HGNC Symbol;Acc:HGNC:14282]	protein_coding
ENSG00000167378	1933.7	0.751691	0.00364121	19	43584369	43596135	IRGQ	immunity related GTPase Q [Source:HGNC Symbol;Acc:HGNC:24868]	protein_coding
ENSG00000170871	2641.89	0.755799	0.00930695	4	6781375	6884170	KIAA0232	KIAA0232 [Source:HGNC Symbol;Acc:HGNC:28992]	protein_coding
ENSG00000089351	2213.08	0.756256	0.00670561	19	34994784	35026471	GRAMD1A	GRAM domain containing 1A [Source:HGNC Symbol;Acc:HGNC:29305]	protein_coding
ENSG00000108389	2453.42	0.756638	0.00325345	17	58489529	58517905	MTMR4	myotubularin related protein 4 [Source:HGNC Symbol;Acc:HGNC:7452]	protein_coding
ENSG00000130881	2048.56	0.757604	0.00639066	19	33177603	33208867	LRP3	LDL receptor related protein 3 [Source:HGNC Symbol;Acc:HGNC:6695]	protein_coding
ENSG00000136848	2989.24	0.760479	0.00352306	9	121567057	121785530	DAB2IP	DAB2 interacting protein [Source:HGNC Symbol;Acc:HGNC:17294]	protein_coding
ENSG00000135749	849.504	0.763824	0.00688778	1	232983435	233295713	PCNX2	pecanex 2 [Source:HGNC Symbol;Acc:HGNC:8736]	protein_coding
ENSG00000140848	1617.61	0.766322	0.00754129	16	57092537	57148367	CPNE2	copine 2 [Source:HGNC Symbol;Acc:HGNC:2315]	protein_coding
ENSG00000204406	712.1	0.777274	0.00883971	2	148021011	148516971	MBD5	methyl-CpG binding domain protein 5 [Source:HGNC Symbol;Acc:HGNC:20444]	protein_coding
ENSG00000274211	1951.98	0.786598	0.00349875	17	38352228	38405593	SOCS7	suppressor of cytokine signaling 7 [Source:HGNC Symbol;Acc:HGNC:29846]	protein_coding
ENSG00000133812	1840.53	0.78979	0.00924839	11	9778667	10294207	SBF2	SET binding factor 2 [Source:HGNC Symbol;Acc:HGNC:2135]	protein_coding
ENSG00000126858	1394.25	0.790202	0.00488428	17	32142454	32253374	RHOT1	ras homolog family member T1 [Source:HGNC Symbol;Acc:HGNC:21168]	protein_coding
ENSG00000172315	758.311	0.790494	0.00560635	20	46684365	46689779	TP53RK	TP53 regulating kinase [Source:HGNC Symbol;Acc:HGNC:16197]	protein_coding
ENSG00000169136	1021.78	0.790515	0.0035157	19	49928702	49933935	ATF5	activating transcription factor 5 [Source:HGNC Symbol;Acc:HGNC:790]	protein_coding
ENSG00000189339	4406.29	0.790859	0.00148987	1	1659529	1692728	SLC35E2B	solute carrier family 35 member E2B [Source:HGNC Symbol;Acc:HGNC:33941]	protein_coding
ENSG00000138767	515.09	0.791721	0.00616737	4	77713387	77819615	CNOT6L	CCR4-NOT transcription complex subunit 6 like [Source:HGNC Symbol;Acc:HGNC:18042]	protein_coding
ENSG00000072041	672.868	0.792977	0.00878077	12	84859488	84913615	SLC6A15	solute carrier family 6 member 15 [Source:HGNC Symbol;Acc:HGNC:13621]	protein_coding
ENSG00000100412	4854.36	0.794117	0.004297	22	41469125	41528989	ACO2	aconitase 2 [Source:HGNC Symbol;Acc:HGNC:118]	protein_coding
ENSG00000196782	872.647	0.795098	0.00633006	4	139716753	140154184	MAML3	mastermind like transcriptional coactivator 3 [Source:HGNC Symbol;Acc:HGNC:16272]	protein_coding
ENSG00000196911	505.717	0.798315	0.00803334	6	116681187	116741866	KPNA5	karyopherin subunit alpha 5 [Source:HGNC Symbol;Acc:HGNC:6398]	protein_coding
ENSG00000087095	992.183	0.800442	0.00678374	17	28041737	28196381	NLK	nemo like kinase [Source:HGNC Symbol;Acc:HGNC:29858]	protein_coding
ENSG00000176371	631.408	0.801092	0.00232194	15	84600986	84627796	ZSCAN2	zinc finger and SCAN domain containing 2 [Source:HGNC Symbol;Acc:HGNC:20994]	protein_coding
ENSG00000100241	6900.88	0.802812	0.00130813	22	50445000	50475024	SBF1	SET binding factor 1 [Source:HGNC Symbol;Acc:HGNC:10542]	protein_coding
ENSG00000111846	334.992	0.805819	0.00961917	6	10492223	10629368	GCNT2	glucosaminyl (N-acetyl) transferase 2 (I blood group) [Source:HGNC Symbol;Acc:HGNC:4204]	protein_coding
ENSG00000170456	1803.64	0.808599	0.00523568	12	31382223	31591097	DENND5B	DENN domain containing 5B [Source:HGNC Symbol;Acc:HGNC:28338]	protein_coding
ENSG00000177485	800.055	0.809922	0.00890721	X	120250752	120258398	ZBTB33	zinc finger and BTB domain containing 33 [Source:HGNC Symbol;Acc:HGNC:16682]	protein_coding
ENSG00000197586	2318.84	0.816041	0.00286883	20	25195693	25226729	ENTPD6	ectonucleoside triphosphate diphosphohydrolase 6 (putative) [Source:HGNC Symbol;Acc:HGNC:3368]	protein_coding
ENSG00000205356	1209.56	0.81689	0.00948924	7	98214624	98252251	TECPR1	tectonin beta-propeller repeat containing 1 [Source:HGNC Symbol;Acc:HGNC:22214]	protein_coding
ENSG00000120616	1746.43	0.8172	0.00531645	10	32267751	32378798	EPC1	enhancer of polycomb homolog 1 [Source:HGNC Symbol;Acc:HGNC:19876]	protein_coding
ENSG00000088179	444.111	0.818223	0.0059484	2	119759631	119983818	PTPN4	protein tyrosine phosphatase, non-receptor type 4 [Source:HGNC Symbol;Acc:HGNC:9656]	protein_coding
ENSG00000116539	1698.77	0.818609	0.00732022	1	155335268	155562807	ASH1L	ASH1 like histone lysine methyltransferase [Source:HGNC Symbol;Acc:HGNC:19088]	protein_coding
ENSG00000143797	1578.17	0.818706	0.00282876	2	8852690	9003813	MBOAT2	membrane bound O-acyltransferase domain containing 2 [Source:HGNC Symbol;Acc:HGNC:25193]	protein_coding
ENSG00000166311	991.224	0.818995	0.00878077	11	6390431	6394998	SMPD1	sphingomyelin phosphodiesterase 1 [Source:HGNC Symbol;Acc:HGNC:11120]	protein_coding
ENSG00000151208	4877.68	0.820195	0.00143312	10	77790791	77926526	DLG5	discs large MAGUK scaffold protein 5 [Source:HGNC Symbol;Acc:HGNC:2904]	protein_coding
ENSG00000183826	1088.65	0.824453	0.00980808	6	38168451	38640148	BTBD9	BTB domain containing 9 [Source:HGNC Symbol;Acc:HGNC:21228]	protein_coding
ENSG00000114423	980.566	0.82599	0.00716543	3	105655461	105869552	CBLB	Cbl proto-oncogene B [Source:HGNC Symbol;Acc:HGNC:1542]	protein_coding
ENSG00000119950	1053.08	0.826209	0.00470384	10	110207605	110287365	MXI1	MAX interactor 1, dimerization protein [Source:HGNC Symbol;Acc:HGNC:7534]	protein_coding
ENSG00000187231	1855.16	0.826855	0.00171717	2	179101692	179264790	SESTD1	SEC14 and spectrin domain containing 1 [Source:HGNC Symbol;Acc:HGNC:18379]	protein_coding
ENSG00000175182	938.739	0.82863	0.00125758	3	184335926	184348421	FAM131A	family with sequence similarity 131 member A [Source:HGNC Symbol;Acc:HGNC:28308]	protein_coding
ENSG00000101290	3541.1	0.830719	0.00497457	20	5126786	5197887	CDS2	CDP-diacylglycerol synthase 2 [Source:HGNC Symbol;Acc:HGNC:1801]	protein_coding
ENSG00000089057	1858.26	0.831734	0.00145139	20	4852356	5010293	SLC23A2	solute carrier family 23 member 2 [Source:HGNC Symbol;Acc:HGNC:10973]	protein_coding
ENSG00000128881	911.194	0.833622	0.00753238	15	42738734	42920809	TTBK2	tau tubulin kinase 2 [Source:HGNC Symbol;Acc:HGNC:19141]	protein_coding
ENSG00000088854	1671.93	0.834379	0.00188028	20	3249305	3407625	C20orf194	chromosome 20 open reading frame 194 [Source:HGNC Symbol;Acc:HGNC:17721]	protein_coding
ENSG00000247556	2736.31	0.835321	0.00710513	15	41283990	41309737	OIP5-AS1	OIP5 antisense RNA 1 [Source:HGNC Symbol;Acc:HGNC:43563]	processed_transcript
ENSG00000109572	3636.36	0.836908	0.00460239	4	169612633	169723673	CLCN3	chloride voltage-gated channel 3 [Source:HGNC Symbol;Acc:HGNC:2021]	protein_coding
ENSG00000082014	2514.2	0.839579	0.00506842	7	151238764	151277896	SMARCD3	SWI/SNF related, matrix associated, actin dependent regulator of chromatin, subfamily d, member 3 [Source:HGNC Symbol;Acc:HGNC:11108]	protein_coding
ENSG00000107897	945.808	0.841184	0.00859321	10	27195214	27242130	ACBD5	acyl-CoA binding domain containing 5 [Source:HGNC Symbol;Acc:HGNC:23338]	protein_coding
ENSG00000104765	2974.42	0.841379	0.00176541	8	26382898	26505636	BNIP3L	BCL2 interacting protein 3 like [Source:HGNC Symbol;Acc:HGNC:1085]	protein_coding
ENSG00000233369	748.385	0.842331	0.00282855	7	73154938	73207283	GTF2IP4	general transcription factor IIi pseudogene 4 [Source:HGNC Symbol;Acc:HGNC:51716]	transcribed_processed_pseudogene
ENSG00000170903	1212.5	0.844012	0.00779097	11	105995623	106022403	MSANTD4	Myb/SANT DNA binding domain containing 4 with coiled-coils [Source:HGNC Symbol;Acc:HGNC:29383]	protein_coding
ENSG00000069020	430.084	0.844384	0.0077469	5	66596361	67169595	MAST4	microtubule associated serine/threonine kinase family member 4 [Source:HGNC Symbol;Acc:HGNC:19037]	protein_coding
ENSG00000178397	633.771	0.845842	0.00969704	7	6329409	6348981	FAM220A	family with sequence similarity 220 member A [Source:HGNC Symbol;Acc:HGNC:22422]	protein_coding
ENSG00000197928	925.704	0.846651	0.00561256	19	53235381	53254898	ZNF677	zinc finger protein 677 [Source:HGNC Symbol;Acc:HGNC:28730]	protein_coding
ENSG00000081177	1051.03	0.846814	0.00119624	14	69191511	69244020	EXD2	exonuclease 3'-5' domain containing 2 [Source:HGNC Symbol;Acc:HGNC:20217]	protein_coding
ENSG00000155893	1466.72	0.849613	0.00739305	3	141228726	141367753	PXYLP1	2-phosphoxylose phosphatase 1 [Source:HGNC Symbol;Acc:HGNC:26303]	protein_coding
ENSG00000108262	3564.74	0.853806	0.00319825	17	29573469	29594054	GIT1	GIT ArfGAP 1 [Source:HGNC Symbol;Acc:HGNC:4272]	protein_coding
ENSG00000181915	854.055	0.855358	0.00330053	10	62804857	62808483	ADO	2-aminoethanethiol dioxygenase [Source:HGNC Symbol;Acc:HGNC:23506]	protein_coding
ENSG00000173621	1895.44	0.855468	0.00914564	11	66856647	66860475	LRFN4	leucine rich repeat and fibronectin type III domain containing 4 [Source:HGNC Symbol;Acc:HGNC:28456]	protein_coding
ENSG00000034713	2161.39	0.858232	0.00121661	16	75566351	75577881	GABARAPL2	GABA type A receptor associated protein like 2 [Source:HGNC Symbol;Acc:HGNC:13291]	protein_coding
ENSG00000174938	4646.35	0.858636	0.00648449	16	29871159	29899547	SEZ6L2	seizure related 6 homolog like 2 [Source:HGNC Symbol;Acc:HGNC:30844]	protein_coding
ENSG00000123636	1748.99	0.859389	0.000758173	2	159318979	159616692	BAZ2B	bromodomain adjacent to zinc finger domain 2B [Source:HGNC Symbol;Acc:HGNC:963]	protein_coding
ENSG00000135766	992.075	0.85954	0.00567985	1	231363751	231425044	EGLN1	egl-9 family hypoxia inducible factor 1 [Source:HGNC Symbol;Acc:HGNC:1232]	protein_coding
ENSG00000064999	2440.36	0.860312	0.00695202	6	34889265	35091413	ANKS1A	ankyrin repeat and sterile alpha motif domain containing 1A [Source:HGNC Symbol;Acc:HGNC:20961]	protein_coding
ENSG00000102984	925.441	0.861014	0.00497457	16	71859680	71895336	ZNF821	zinc finger protein 821 [Source:HGNC Symbol;Acc:HGNC:28043]	protein_coding
ENSG00000159363	2863.17	0.862169	0.00202123	1	16985958	17011928	ATP13A2	ATPase cation transporting 13A2 [Source:HGNC Symbol;Acc:HGNC:30213]	protein_coding
ENSG00000197122	2739.15	0.862289	0.000889607	20	37344685	37406050	SRC	SRC proto-oncogene, non-receptor tyrosine kinase [Source:HGNC Symbol;Acc:HGNC:11283]	protein_coding
ENSG00000108840	2860.46	0.863295	0.000315532	17	44076746	44123702	HDAC5	histone deacetylase 5 [Source:HGNC Symbol;Acc:HGNC:14068]	protein_coding
ENSG00000185442	186.745	0.863731	0.00859321	15	92617443	92809884	FAM174B	family with sequence similarity 174 member B [Source:HGNC Symbol;Acc:HGNC:34339]	protein_coding
ENSG00000040731	353.578	0.869277	0.00988638	5	24487100	24644978	CDH10	cadherin 10 [Source:HGNC Symbol;Acc:HGNC:1749]	protein_coding
ENSG00000107719	458.713	0.87046	0.00587962	10	70478821	70568449	PALD1	phosphatase domain containing, paladin 1 [Source:HGNC Symbol;Acc:HGNC:23530]	protein_coding
ENSG00000196338	2325.38	0.873564	0.0070566	X	71144831	71171201	NLGN3	neuroligin 3 [Source:HGNC Symbol;Acc:HGNC:14289]	protein_coding
ENSG00000099625	657.797	0.874418	0.00621652	19	1228287	1238027	CBARP	CACN subunit beta associated regulatory protein [Source:HGNC Symbol;Acc:HGNC:28617]	protein_coding
ENSG00000164091	6959.81	0.874627	0.00302716	3	52254421	52288020	WDR82	WD repeat domain 82 [Source:HGNC Symbol;Acc:HGNC:28826]	protein_coding
ENSG00000136295	11254.6	0.875014	0.000951569	7	2631951	2664802	TTYH3	tweety family member 3 [Source:HGNC Symbol;Acc:HGNC:22222]	protein_coding
ENSG00000132471	2514.16	0.878261	0.00952075	17	75845699	75856507	WBP2	WW domain binding protein 2 [Source:HGNC Symbol;Acc:HGNC:12738]	protein_coding
ENSG00000184277	1005.08	0.880019	0.00337594	15	101621444	101652391	TM2D3	TM2 domain containing 3 [Source:HGNC Symbol;Acc:HGNC:24128]	protein_coding
ENSG00000173320	1509.22	0.880119	0.00375841	4	183797692	184023526	STOX2	storkhead box 2 [Source:HGNC Symbol;Acc:HGNC:25450]	protein_coding
ENSG00000086015	3121.34	0.882232	0.00055722	1	45786987	46036124	MAST2	microtubule associated serine/threonine kinase 2 [Source:HGNC Symbol;Acc:HGNC:19035]	protein_coding
ENSG00000184602	5085.35	0.883123	0.0017048	16	11668414	11679159	SNN	stannin [Source:HGNC Symbol;Acc:HGNC:11149]	protein_coding
ENSG00000009413	1568.98	0.883246	0.0091682	6	111299028	111483715	REV3L	REV3 like, DNA directed polymerase zeta catalytic subunit [Source:HGNC Symbol;Acc:HGNC:9968]	protein_coding
ENSG00000145016	849.338	0.884312	0.00186875	3	197671393	197749727	RUBCN	RUN and cysteine rich domain containing beclin 1 interacting protein [Source:HGNC Symbol;Acc:HGNC:28991]	protein_coding
ENSG00000188227	507.571	0.884427	0.00110987	19	37506939	37548762	ZNF793	zinc finger protein 793 [Source:HGNC Symbol;Acc:HGNC:33115]	protein_coding
ENSG00000131381	1933.35	0.884623	0.000931236	3	15070073	15099163	RBSN	rabenosyn, RAB effector [Source:HGNC Symbol;Acc:HGNC:20759]	protein_coding
ENSG00000197620	328.277	0.886095	0.00520204	X	149540355	149550510	CXorf40A	chromosome X open reading frame 40A [Source:HGNC Symbol;Acc:HGNC:28089]	protein_coding
ENSG00000111371	4216.05	0.887174	0.00839437	12	46183063	46270017	SLC38A1	solute carrier family 38 member 1 [Source:HGNC Symbol;Acc:HGNC:13447]	protein_coding
ENSG00000149313	2309.3	0.891741	0.00947546	11	106075501	106098710	AASDHPPT	aminoadipate-semialdehyde dehydrogenase-phosphopantetheinyl transferase [Source:HGNC Symbol;Acc:HGNC:14235]	protein_coding
ENSG00000157625	937.043	0.891757	0.00486697	X	30827442	30975084	TAB3	TGF-beta activated kinase 1 (MAP3K7) binding protein 3 [Source:HGNC Symbol;Acc:HGNC:30681]	protein_coding
ENSG00000164172	844.036	0.892272	0.00878077	5	53095679	53110063	MOCS2	molybdenum cofactor synthesis 2 [Source:HGNC Symbol;Acc:HGNC:7193]	protein_coding
ENSG00000168159	4403.98	0.892328	0.00138058	1	228487061	228495766	RNF187	ring finger protein 187 [Source:HGNC Symbol;Acc:HGNC:27146]	protein_coding
ENSG00000088899	1298.91	0.892918	0.00763028	20	3162617	3173592	LZTS3	leucine zipper tumor suppressor family member 3 [Source:HGNC Symbol;Acc:HGNC:30139]	protein_coding
ENSG00000083750	752.217	0.897951	0.007005	X	55717739	55758774	RRAGB	Ras related GTP binding B [Source:HGNC Symbol;Acc:HGNC:19901]	protein_coding
ENSG00000204619	1876.67	0.897964	0.00261416	6	30066709	30070333	PPP1R11	protein phosphatase 1 regulatory inhibitor subunit 11 [Source:HGNC Symbol;Acc:HGNC:9285]	protein_coding
ENSG00000130584	604.61	0.900649	0.000784054	20	63743666	63831244	ZBTB46	zinc finger and BTB domain containing 46 [Source:HGNC Symbol;Acc:HGNC:16094]	protein_coding
ENSG00000167123	594.918	0.903749	0.00791731	9	128411751	128437351	CERCAM	cerebral endothelial cell adhesion molecule [Source:HGNC Symbol;Acc:HGNC:23723]	protein_coding
ENSG00000004139	1900.7	0.904627	0.00861658	17	28364356	28404049	SARM1	sterile alpha and TIR motif containing 1 [Source:HGNC Symbol;Acc:HGNC:17074]	protein_coding
ENSG00000166123	2302.68	0.90514	0.000300207	16	46884378	46931297	GPT2	glutamic--pyruvic transaminase 2 [Source:HGNC Symbol;Acc:HGNC:18062]	protein_coding
ENSG00000260804	730.039	0.905669	0.00317749	2	216217045	216220192	LINC01963	long intergenic non-protein coding RNA 1963 [Source:HGNC Symbol;Acc:HGNC:25283]	lincRNA
ENSG00000164209	917.314	0.905779	0.00929018	5	110738136	110765161	SLC25A46	solute carrier family 25 member 46 [Source:HGNC Symbol;Acc:HGNC:25198]	protein_coding
ENSG00000135250	1818.07	0.905882	0.00241905	7	105110704	105399308	SRPK2	SRSF protein kinase 2 [Source:HGNC Symbol;Acc:HGNC:11306]	protein_coding
ENSG00000107263	3358.39	0.907675	0.00510126	9	131576770	131740074	RAPGEF1	Rap guanine nucleotide exchange factor 1 [Source:HGNC Symbol;Acc:HGNC:4568]	protein_coding
ENSG00000077157	760.287	0.912942	0.00089478	1	202348699	202592706	PPP1R12B	protein phosphatase 1 regulatory subunit 12B [Source:HGNC Symbol;Acc:HGNC:7619]	protein_coding
ENSG00000118689	864.308	0.913299	0.00171539	6	108559835	108684774	FOXO3	forkhead box O3 [Source:HGNC Symbol;Acc:HGNC:3821]	protein_coding
ENSG00000179761	412.155	0.914069	0.00871171	17	28950513	29057220	PIPOX	pipecolic acid and sarcosine oxidase [Source:HGNC Symbol;Acc:HGNC:17804]	protein_coding
ENSG00000082701	3506.86	0.914744	0.00555408	3	119821323	120094417	GSK3B	glycogen synthase kinase 3 beta [Source:HGNC Symbol;Acc:HGNC:4617]	protein_coding
ENSG00000151240	1801.86	0.916492	0.000430526	10	274190	689668	DIP2C	disco interacting protein 2 homolog C [Source:HGNC Symbol;Acc:HGNC:29150]	protein_coding
ENSG00000184678	832.201	0.916589	0.00133046	1	149884459	149886652	HIST2H2BE	histone cluster 2 H2B family member e [Source:HGNC Symbol;Acc:HGNC:4760]	protein_coding
ENSG00000137414	847.115	0.917846	0.00897136	6	17600355	17611719	FAM8A1	family with sequence similarity 8 member A1 [Source:HGNC Symbol;Acc:HGNC:16372]	protein_coding
ENSG00000083937	584.325	0.917999	0.00827694	3	87227271	87255548	CHMP2B	charged multivesicular body protein 2B [Source:HGNC Symbol;Acc:HGNC:24537]	protein_coding
ENSG00000165714	333.133	0.918855	0.00581261	12	12357079	12469694	BORCS5	BLOC-1 related complex subunit 5 [Source:HGNC Symbol;Acc:HGNC:17950]	protein_coding
ENSG00000186017	305.243	0.918857	0.00331907	19	36445119	36489902	ZNF566	zinc finger protein 566 [Source:HGNC Symbol;Acc:HGNC:25919]	protein_coding
ENSG00000174871	1840.35	0.919257	0.00116394	11	66278190	66285301	CNIH2	cornichon family AMPA receptor auxiliary protein 2 [Source:HGNC Symbol;Acc:HGNC:28744]	protein_coding
ENSG00000130559	4411.88	0.919547	0.00528221	9	135808487	135907228	CAMSAP1	calmodulin regulated spectrin associated protein 1 [Source:HGNC Symbol;Acc:HGNC:19946]	protein_coding
ENSG00000157404	544.896	0.920298	0.00993082	4	54657918	54740715	KIT	KIT proto-oncogene receptor tyrosine kinase [Source:HGNC Symbol;Acc:HGNC:6342]	protein_coding
ENSG00000063660	5105.95	0.920634	0.0070582	2	240435671	240468078	GPC1	glypican 1 [Source:HGNC Symbol;Acc:HGNC:4449]	protein_coding
ENSG00000134698	1277.63	0.921086	0.00189823	1	35808172	35857890	AGO4	argonaute 4, RISC catalytic component [Source:HGNC Symbol;Acc:HGNC:18424]	protein_coding
ENSG00000010810	4601.25	0.921101	0.00244761	6	111660332	111873452	FYN	FYN proto-oncogene, Src family tyrosine kinase [Source:HGNC Symbol;Acc:HGNC:4037]	protein_coding
ENSG00000128891	415.901	0.922042	0.00350449	15	40528683	40565057	CCDC32	coiled-coil domain containing 32 [Source:HGNC Symbol;Acc:HGNC:28295]	protein_coding
ENSG00000103319	571.143	0.922153	0.00404493	16	22206282	22288732	EEF2K	eukaryotic elongation factor 2 kinase [Source:HGNC Symbol;Acc:HGNC:24615]	protein_coding
ENSG00000197724	3053.18	0.922271	0.000280086	9	93576407	93679587	PHF2	PHD finger protein 2 [Source:HGNC Symbol;Acc:HGNC:8920]	protein_coding
ENSG00000165322	1114.24	0.923132	0.00351978	10	31805404	31928876	ARHGAP12	Rho GTPase activating protein 12 [Source:HGNC Symbol;Acc:HGNC:16348]	protein_coding
ENSG00000154359	833.976	0.926813	0.00202407	8	12721894	12756073	LONRF1	LON peptidase N-terminal domain and ring finger 1 [Source:HGNC Symbol;Acc:HGNC:26302]	protein_coding
ENSG00000101152	4783.08	0.927882	0.00265253	20	63895182	63936031	DNAJC5	DnaJ heat shock protein family (Hsp40) member C5 [Source:HGNC Symbol;Acc:HGNC:16235]	protein_coding
ENSG00000137817	2737.11	0.930121	0.00911387	15	72241181	72272999	PARP6	poly(ADP-ribose) polymerase family member 6 [Source:HGNC Symbol;Acc:HGNC:26921]	protein_coding
ENSG00000111412	2124.73	0.930719	0.00827132	12	116710185	116738070	C12orf49	chromosome 12 open reading frame 49 [Source:HGNC Symbol;Acc:HGNC:26128]	protein_coding
ENSG00000172375	552.938	0.930914	0.00182232	11	119102198	119118544	C2CD2L	C2CD2 like [Source:HGNC Symbol;Acc:HGNC:29000]	protein_coding
ENSG00000147548	3664.1	0.931943	0.00083806	8	38269697	38382272	NSD3	nuclear receptor binding SET domain protein 3 [Source:HGNC Symbol;Acc:HGNC:12767]	protein_coding
ENSG00000165156	855.463	0.932201	0.00234157	8	123248451	123275541	ZHX1	zinc fingers and homeoboxes 1 [Source:HGNC Symbol;Acc:HGNC:12871]	protein_coding
ENSG00000196368	971.974	0.934004	0.00143312	X	51490011	51496596	NUDT11	nudix hydrolase 11 [Source:HGNC Symbol;Acc:HGNC:18011]	protein_coding
ENSG00000022267	4200.97	0.934727	0.00842444	X	136146702	136211359	FHL1	four and a half LIM domains 1 [Source:HGNC Symbol;Acc:HGNC:3702]	protein_coding
ENSG00000167632	1516.41	0.935635	0.000305684	8	139727725	140458579	TRAPPC9	trafficking protein particle complex 9 [Source:HGNC Symbol;Acc:HGNC:30832]	protein_coding
ENSG00000103657	2812.02	0.93649	0.000248729	15	63608618	63833942	HERC1	HECT and RLD domain containing E3 ubiquitin protein ligase family member 1 [Source:HGNC Symbol;Acc:HGNC:4867]	protein_coding
ENSG00000197024	503.996	0.936864	0.00163369	7	149126416	149182802	ZNF398	zinc finger protein 398 [Source:HGNC Symbol;Acc:HGNC:18373]	protein_coding
ENSG00000143434	1499.37	0.937557	0.0089733	1	151131685	151146664	SEMA6C	semaphorin 6C [Source:HGNC Symbol;Acc:HGNC:10740]	protein_coding
ENSG00000165323	1778.21	0.93812	0.00116365	11	92352096	92896470	FAT3	FAT atypical cadherin 3 [Source:HGNC Symbol;Acc:HGNC:23112]	protein_coding
ENSG00000032219	848.254	0.938905	0.0025751	14	58298385	58373887	ARID4A	AT-rich interaction domain 4A [Source:HGNC Symbol;Acc:HGNC:9885]	protein_coding
ENSG00000186318	2124.15	0.939941	0.00166912	11	117285207	117316259	BACE1	beta-secretase 1 [Source:HGNC Symbol;Acc:HGNC:933]	protein_coding
ENSG00000177200	1904	0.942921	0.00269696	16	53055033	53329150	CHD9	chromodomain helicase DNA binding protein 9 [Source:HGNC Symbol;Acc:HGNC:25701]	protein_coding
ENSG00000182013	3616.52	0.94507	0.000525224	19	46466491	46471563	PNMA8A	PNMA family member 8A [Source:HGNC Symbol;Acc:HGNC:25578]	protein_coding
ENSG00000040341	1797.52	0.947153	0.00496381	8	73420369	73747708	STAU2	staufen double-stranded RNA binding protein 2 [Source:HGNC Symbol;Acc:HGNC:11371]	protein_coding
ENSG00000187720	992.158	0.947568	0.0046058	15	71096952	71783383	THSD4	thrombospondin type 1 domain containing 4 [Source:HGNC Symbol;Acc:HGNC:25835]	protein_coding
ENSG00000132824	1715.2	0.948645	0.00461736	20	44496221	44522109	SERINC3	serine incorporator 3 [Source:HGNC Symbol;Acc:HGNC:11699]	protein_coding
ENSG00000107518	679.535	0.948795	0.00369376	10	115093365	115948992	ATRNL1	attractin like 1 [Source:HGNC Symbol;Acc:HGNC:29063]	protein_coding
ENSG00000136379	612.254	0.950776	0.00035969	15	80679684	80755621	ABHD17C	abhydrolase domain containing 17C [Source:HGNC Symbol;Acc:HGNC:26925]	protein_coding
ENSG00000106460	1223.49	0.951999	0.00148987	7	12211241	12243367	TMEM106B	transmembrane protein 106B [Source:HGNC Symbol;Acc:HGNC:22407]	protein_coding
ENSG00000171004	1225.89	0.952349	0.00166912	X	132626016	132961395	HS6ST2	heparan sulfate 6-O-sulfotransferase 2 [Source:HGNC Symbol;Acc:HGNC:19133]	protein_coding
ENSG00000108395	1642.61	0.953525	0.00163312	17	58982638	59106921	TRIM37	tripartite motif containing 37 [Source:HGNC Symbol;Acc:HGNC:7523]	protein_coding
ENSG00000157077	1008.8	0.957558	0.00176265	1	52142094	52346686	ZFYVE9	zinc finger FYVE-type containing 9 [Source:HGNC Symbol;Acc:HGNC:6775]	protein_coding
ENSG00000215105	435.411	0.958127	0.00372974	X	75740831	75746911	TTC3P1	tetratricopeptide repeat domain 3 pseudogene 1 [Source:HGNC Symbol;Acc:HGNC:23318]	processed_pseudogene
ENSG00000132563	2906.02	0.95945	0.00376107	5	138439017	138446969	REEP2	receptor accessory protein 2 [Source:HGNC Symbol;Acc:HGNC:17975]	protein_coding
ENSG00000105576	5993.98	0.959458	0.000143814	19	12699194	12724011	TNPO2	transportin 2 [Source:HGNC Symbol;Acc:HGNC:19998]	protein_coding
ENSG00000140262	5826.2	0.960121	0.00468604	15	56918623	57299281	TCF12	transcription factor 12 [Source:HGNC Symbol;Acc:HGNC:11623]	protein_coding
ENSG00000084444	1065.28	0.96061	0.00118822	12	13044284	13142521	FAM234B	family with sequence similarity 234 member B [Source:HGNC Symbol;Acc:HGNC:29288]	protein_coding
ENSG00000183044	5868.7	0.960923	0.000793715	16	8674565	8784575	ABAT	4-aminobutyrate aminotransferase [Source:HGNC Symbol;Acc:HGNC:23]	protein_coding
ENSG00000182670	15092.9	0.960937	0.00263407	21	37073226	37203112	TTC3	tetratricopeptide repeat domain 3 [Source:HGNC Symbol;Acc:HGNC:12393]	protein_coding
ENSG00000004766	661.594	0.961957	0.00560678	7	93232340	93361121	VPS50	VPS50, EARP/GARPII complex subunit [Source:HGNC Symbol;Acc:HGNC:25956]	protein_coding
ENSG00000185565	2662.86	0.963171	0.00736198	3	115802363	117139389	LSAMP	limbic system associated membrane protein [Source:HGNC Symbol;Acc:HGNC:6705]	protein_coding
ENSG00000214135	492.526	0.964166	0.00637776	3	197578213	197627906	AC132008.2	succinate dehydrogenase complex flavoprotein subunit A pseudogene [Source:NCBI gene;Acc:220729]	transcribed_unprocessed_pseudogene
ENSG00000112624	541.248	0.964182	0.00340467	6	42746958	42868560	BICRAL	BRD4 interacting chromatin remodeling complex associated protein like [Source:HGNC Symbol;Acc:HGNC:21111]	protein_coding
ENSG00000137478	1194.36	0.964747	0.000436665	11	72836745	73142261	FCHSD2	FCH and double SH3 domains 2 [Source:HGNC Symbol;Acc:HGNC:29114]	protein_coding
ENSG00000112182	1673.09	0.964975	0.00328735	6	89926529	90296908	BACH2	BTB domain and CNC homolog 2 [Source:HGNC Symbol;Acc:HGNC:14078]	protein_coding
ENSG00000134780	731.782	0.965141	0.000452821	11	61680433	61747001	DAGLA	diacylglycerol lipase alpha [Source:HGNC Symbol;Acc:HGNC:1165]	protein_coding
ENSG00000125247	2421.49	0.965474	0.000553145	13	100603927	100675093	TMTC4	transmembrane and tetratricopeptide repeat containing 4 [Source:HGNC Symbol;Acc:HGNC:25904]	protein_coding
ENSG00000134243	4327.78	0.965923	0.00977087	1	109309568	109397951	SORT1	sortilin 1 [Source:HGNC Symbol;Acc:HGNC:11186]	protein_coding
ENSG00000167136	266.232	0.965993	0.00668421	9	128818474	128822677	ENDOG	endonuclease G [Source:HGNC Symbol;Acc:HGNC:3346]	protein_coding
ENSG00000136002	888.778	0.966241	0.00339403	2	130836916	131047263	ARHGEF4	Rho guanine nucleotide exchange factor 4 [Source:HGNC Symbol;Acc:HGNC:684]	protein_coding
ENSG00000145743	512.948	0.96633	0.00317626	5	107859035	108382098	FBXL17	F-box and leucine rich repeat protein 17 [Source:HGNC Symbol;Acc:HGNC:13615]	protein_coding
ENSG00000139132	749.223	0.968699	0.00093514	12	32399529	32646050	FGD4	FYVE, RhoGEF and PH domain containing 4 [Source:HGNC Symbol;Acc:HGNC:19125]	protein_coding
ENSG00000185658	1774.4	0.970948	0.000441582	21	39184176	39321559	BRWD1	bromodomain and WD repeat domain containing 1 [Source:HGNC Symbol;Acc:HGNC:12760]	protein_coding
ENSG00000197566	244.489	0.971616	0.00212891	17	16620737	16653856	ZNF624	zinc finger protein 624 [Source:HGNC Symbol;Acc:HGNC:29254]	protein_coding
ENSG00000137216	1473.44	0.972019	0.000614487	6	44126914	44155519	TMEM63B	transmembrane protein 63B [Source:HGNC Symbol;Acc:HGNC:17735]	protein_coding
ENSG00000171877	313.476	0.972525	0.00366082	15	43870761	44195252	FRMD5	FERM domain containing 5 [Source:HGNC Symbol;Acc:HGNC:28214]	protein_coding
ENSG00000029725	3520.79	0.973188	0.00266948	17	5282265	5385812	RABEP1	rabaptin, RAB GTPase binding effector protein 1 [Source:HGNC Symbol;Acc:HGNC:17677]	protein_coding
ENSG00000177576	244.277	0.973416	0.00605569	18	49477250	49487252	C18orf32	chromosome 18 open reading frame 32 [Source:HGNC Symbol;Acc:HGNC:31690]	protein_coding
ENSG00000108819	2281.48	0.974271	0.00217388	17	50133735	50150630	PPP1R9B	protein phosphatase 1 regulatory subunit 9B [Source:HGNC Symbol;Acc:HGNC:9298]	protein_coding
ENSG00000249471	184.19	0.974492	0.00364784	19	58451604	58457833	ZNF324B	zinc finger protein 324B [Source:HGNC Symbol;Acc:HGNC:33107]	protein_coding
ENSG00000084676	1805.08	0.974588	0.00089478	2	24491914	24770702	NCOA1	nuclear receptor coactivator 1 [Source:HGNC Symbol;Acc:HGNC:7668]	protein_coding
ENSG00000179832	532.65	0.977022	0.00636373	8	144148016	144261940	MROH1	maestro heat like repeat family member 1 [Source:HGNC Symbol;Acc:HGNC:26958]	protein_coding
ENSG00000072071	5119.53	0.978335	0.000182762	19	14147743	14206187	ADGRL1	adhesion G protein-coupled receptor L1 [Source:HGNC Symbol;Acc:HGNC:20973]	protein_coding
ENSG00000181007	439.004	0.978504	0.00112036	19	36383120	36418656	ZFP82	ZFP82 zinc finger protein [Source:HGNC Symbol;Acc:HGNC:28682]	protein_coding
ENSG00000188636	3855.72	0.979015	0.000224574	22	44492572	44498298	RTL6	retrotransposon Gag like 6 [Source:HGNC Symbol;Acc:HGNC:13343]	protein_coding
ENSG00000015676	2993.68	0.979717	0.000454227	7	44379121	44490880	NUDCD3	NudC domain containing 3 [Source:HGNC Symbol;Acc:HGNC:22208]	protein_coding
ENSG00000172292	2411.04	0.981253	0.0053928	2	168455862	168775137	CERS6	ceramide synthase 6 [Source:HGNC Symbol;Acc:HGNC:23826]	protein_coding
ENSG00000148943	530.612	0.984016	0.00933064	11	27494576	27506773	LIN7C	lin-7 homolog C, crumbs cell polarity complex component [Source:HGNC Symbol;Acc:HGNC:17789]	protein_coding
ENSG00000273820	364.759	0.985984	0.00316931	X	49879948	49882565	USP27X	ubiquitin specific peptidase 27 X-linked [Source:HGNC Symbol;Acc:HGNC:13486]	protein_coding
ENSG00000187605	2345.5	0.987892	0.000567609	2	73986404	74108176	TET3	tet methylcytosine dioxygenase 3 [Source:HGNC Symbol;Acc:HGNC:28313]	protein_coding
ENSG00000165802	3767.33	0.988879	0.0028078	9	137447573	137459334	NSMF	NMDA receptor synaptonuclear signaling and neuronal migration factor [Source:HGNC Symbol;Acc:HGNC:29843]	protein_coding
ENSG00000122863	3504.44	0.990775	0.00962378	10	71964365	72013564	CHST3	carbohydrate sulfotransferase 3 [Source:HGNC Symbol;Acc:HGNC:1971]	protein_coding
ENSG00000145703	917.042	0.991179	0.00071969	5	76403249	76708132	IQGAP2	IQ motif containing GTPase activating protein 2 [Source:HGNC Symbol;Acc:HGNC:6111]	protein_coding
ENSG00000160191	662.774	0.991527	0.00609303	21	42653636	42775509	PDE9A	phosphodiesterase 9A [Source:HGNC Symbol;Acc:HGNC:8795]	protein_coding
ENSG00000137942	5562.59	0.991722	0.00526362	1	93448131	93554661	FNBP1L	formin binding protein 1 like [Source:HGNC Symbol;Acc:HGNC:20851]	protein_coding
ENSG00000101255	857.711	0.991759	0.00423843	20	362835	397559	TRIB3	tribbles pseudokinase 3 [Source:HGNC Symbol;Acc:HGNC:16228]	protein_coding
ENSG00000147234	495.267	0.994383	0.00339403	X	107522450	107605251	FRMPD3	FERM and PDZ domain containing 3 [Source:HGNC Symbol;Acc:HGNC:29382]	protein_coding
ENSG00000141449	922.408	0.994419	0.00203901	18	21242242	21525417	GREB1L	GREB1 like retinoic acid receptor coactivator [Source:HGNC Symbol;Acc:HGNC:31042]	protein_coding
ENSG00000113966	204.542	0.995682	0.00310053	3	97764521	97801242	ARL6	ADP ribosylation factor like GTPase 6 [Source:HGNC Symbol;Acc:HGNC:13210]	protein_coding
ENSG00000141098	1528.5	0.995808	0.00024072	16	67674531	67719421	GFOD2	glucose-fructose oxidoreductase domain containing 2 [Source:HGNC Symbol;Acc:HGNC:28159]	protein_coding
ENSG00000004866	958.491	0.997399	0.00713052	7	116953238	117230103	ST7	suppression of tumorigenicity 7 [Source:HGNC Symbol;Acc:HGNC:11351]	protein_coding
ENSG00000108679	2629.43	0.998091	0.00207814	17	78971238	78980109	LGALS3BP	galectin 3 binding protein [Source:HGNC Symbol;Acc:HGNC:6564]	protein_coding
ENSG00000104381	2045.59	0.99824	0.000400995	8	74321130	74488872	GDAP1	ganglioside induced differentiation associated protein 1 [Source:HGNC Symbol;Acc:HGNC:15968]	protein_coding
ENSG00000102981	314.348	1.00033	0.0094737	16	67660946	67662778	PARD6A	par-6 family cell polarity regulator alpha [Source:HGNC Symbol;Acc:HGNC:15943]	protein_coding
ENSG00000285967	592.532	1.00067	0.00055287	5	36864425	36876700	NIPBL-DT	NIPBL divergent transcript [Source:HGNC Symbol;Acc:HGNC:51293]	bidirectional_promoter_lncRNA
ENSG00000178665	225.399	1.0014	0.00544855	7	55887475	55942530	ZNF713	zinc finger protein 713 [Source:HGNC Symbol;Acc:HGNC:22043]	protein_coding
ENSG00000196628	2451.62	1.00141	0.00670561	18	55222331	55664787	TCF4	transcription factor 4 [Source:HGNC Symbol;Acc:HGNC:11634]	protein_coding
ENSG00000170004	8054.02	1.00237	0.000123292	17	7884806	7912760	CHD3	chromodomain helicase DNA binding protein 3 [Source:HGNC Symbol;Acc:HGNC:1918]	protein_coding
ENSG00000123091	2180.95	1.00442	0.00636821	1	51236271	51273455	RNF11	ring finger protein 11 [Source:HGNC Symbol;Acc:HGNC:10056]	protein_coding
ENSG00000163155	531.799	1.00564	0.000599613	1	151159748	151165948	LYSMD1	LysM domain containing 1 [Source:HGNC Symbol;Acc:HGNC:32070]	protein_coding
ENSG00000100207	2044.09	1.00646	0.0040364	22	42160013	42343616	TCF20	transcription factor 20 [Source:HGNC Symbol;Acc:HGNC:11631]	protein_coding
ENSG00000116667	1759.23	1.00674	0.00072944	1	184387058	184629020	C1orf21	chromosome 1 open reading frame 21 [Source:HGNC Symbol;Acc:HGNC:15494]	protein_coding
ENSG00000078053	2001.25	1.0089	0.003011	7	38383704	38631567	AMPH	amphiphysin [Source:HGNC Symbol;Acc:HGNC:471]	protein_coding
ENSG00000105290	9783.07	1.01017	0.000222113	19	35867899	35879791	APLP1	amyloid beta precursor like protein 1 [Source:HGNC Symbol;Acc:HGNC:597]	protein_coding
ENSG00000130054	555.779	1.01091	0.000486394	X	69505241	69532508	FAM155B	family with sequence similarity 155 member B [Source:HGNC Symbol;Acc:HGNC:30701]	protein_coding
ENSG00000078687	1257.7	1.01107	0.00215657	17	77959240	78108835	TNRC6C	trinucleotide repeat containing 6C [Source:HGNC Symbol;Acc:HGNC:29318]	protein_coding
ENSG00000102383	325.416	1.01179	0.000994999	X	75368427	75523502	ZDHHC15	zinc finger DHHC-type containing 15 [Source:HGNC Symbol;Acc:HGNC:20342]	protein_coding
ENSG00000099864	4251.7	1.01268	0.00375941	19	708939	748329	PALM	paralemmin [Source:HGNC Symbol;Acc:HGNC:8594]	protein_coding
ENSG00000226328	164.167	1.01297	0.007005	22	45133020	45163781	NUP50-DT	NUP50 divergent transcript [Source:HGNC Symbol;Acc:HGNC:50502]	lincRNA
ENSG00000151502	3262.11	1.01337	0.000652933	11	134224645	134247792	VPS26B	VPS26, retromer complex component B [Source:HGNC Symbol;Acc:HGNC:28119]	protein_coding
ENSG00000128011	318.713	1.01376	0.00523568	19	39306568	39315336	LRFN1	leucine rich repeat and fibronectin type III domain containing 1 [Source:HGNC Symbol;Acc:HGNC:29290]	protein_coding
ENSG00000128609	1974.87	1.01386	0.00249608	7	123536997	123558255	NDUFA5	NADH:ubiquinone oxidoreductase subunit A5 [Source:HGNC Symbol;Acc:HGNC:7688]	protein_coding
ENSG00000069966	1103.42	1.01436	0.000337047	15	52115105	52191369	GNB5	G protein subunit beta 5 [Source:HGNC Symbol;Acc:HGNC:4401]	protein_coding
ENSG00000138814	812.791	1.01489	0.00890114	4	101023409	101348278	PPP3CA	protein phosphatase 3 catalytic subunit alpha [Source:HGNC Symbol;Acc:HGNC:9314]	protein_coding
ENSG00000147180	1613.42	1.01654	6.11195e-05	X	85244032	85273362	ZNF711	zinc finger protein 711 [Source:HGNC Symbol;Acc:HGNC:13128]	protein_coding
ENSG00000073711	1020.64	1.01662	0.004537	3	135965673	136147891	PPP2R3A	protein phosphatase 2 regulatory subunit B''alpha [Source:HGNC Symbol;Acc:HGNC:9307]	protein_coding
ENSG00000100077	1000.99	1.01756	0.000154658	22	25564849	25729294	GRK3	G protein-coupled receptor kinase 3 [Source:HGNC Symbol;Acc:HGNC:290]	protein_coding
ENSG00000144357	1075.32	1.01778	0.000600485	2	169827458	170084131	UBR3	ubiquitin protein ligase E3 component n-recognin 3 [Source:HGNC Symbol;Acc:HGNC:30467]	protein_coding
ENSG00000047056	1220.53	1.02105	0.00245555	10	1049538	1132384	WDR37	WD repeat domain 37 [Source:HGNC Symbol;Acc:HGNC:31406]	protein_coding
ENSG00000177981	797.18	1.02372	0.00391444	12	48147788	48181213	ASB8	ankyrin repeat and SOCS box containing 8 [Source:HGNC Symbol;Acc:HGNC:17183]	protein_coding
ENSG00000186577	548.197	1.02428	0.00171449	6	34246380	34249470	SMIM29	small integral membrane protein 29 [Source:HGNC Symbol;Acc:HGNC:1340]	protein_coding
ENSG00000130338	970.579	1.02447	0.00014278	6	158232236	158511828	TULP4	tubby like protein 4 [Source:HGNC Symbol;Acc:HGNC:15530]	protein_coding
ENSG00000007402	1799.87	1.02623	0.00721076	3	50362799	50504244	CACNA2D2	calcium voltage-gated channel auxiliary subunit alpha2delta 2 [Source:HGNC Symbol;Acc:HGNC:1400]	protein_coding
ENSG00000171160	1302.27	1.02725	6.62274e-05	10	97614553	97633500	MORN4	MORN repeat containing 4 [Source:HGNC Symbol;Acc:HGNC:24001]	protein_coding
ENSG00000204130	761.253	1.02862	3.21024e-05	10	68341107	68407294	RUFY2	RUN and FYVE domain containing 2 [Source:HGNC Symbol;Acc:HGNC:19761]	protein_coding
ENSG00000231806	331.386	1.02962	0.00406386	9	94555054	94603990	PCAT7	prostate cancer associated transcript 7 [Source:HGNC Symbol;Acc:HGNC:48824]	antisense
ENSG00000155744	413.387	1.03134	0.00127218	2	200973718	201071671	FAM126B	family with sequence similarity 126 member B [Source:HGNC Symbol;Acc:HGNC:28593]	protein_coding
ENSG00000170899	3062.67	1.03364	7.45322e-05	6	52977948	52995378	GSTA4	glutathione S-transferase alpha 4 [Source:HGNC Symbol;Acc:HGNC:4629]	protein_coding
ENSG00000137285	27030.5	1.03459	0.00245555	6	3224261	3231730	TUBB2B	tubulin beta 2B class IIb [Source:HGNC Symbol;Acc:HGNC:30829]	protein_coding
ENSG00000158882	650.71	1.03531	0.000304692	1	161225939	161230744	TOMM40L	translocase of outer mitochondrial membrane 40 like [Source:HGNC Symbol;Acc:HGNC:25756]	protein_coding
ENSG00000128268	1532.42	1.03546	0.000604677	22	39457344	39492194	MGAT3	mannosyl (beta-1,4-)-glycoprotein beta-1,4-N-acetylglucosaminyltransferase [Source:HGNC Symbol;Acc:HGNC:7046]	protein_coding
ENSG00000215114	1304.39	1.03577	0.0001376	8	58411264	58451501	UBXN2B	UBX domain protein 2B [Source:HGNC Symbol;Acc:HGNC:27035]	protein_coding
ENSG00000020129	2038.84	1.03664	2.75434e-05	1	35557473	35567274	NCDN	neurochondrin [Source:HGNC Symbol;Acc:HGNC:17597]	protein_coding
ENSG00000140718	2276.73	1.0368	0.00131941	16	53701692	54158512	FTO	FTO, alpha-ketoglutarate dependent dioxygenase [Source:HGNC Symbol;Acc:HGNC:24678]	protein_coding
ENSG00000181191	3335.5	1.03894	0.000341966	X	69160851	69165793	PJA1	praja ring finger ubiquitin ligase 1 [Source:HGNC Symbol;Acc:HGNC:16648]	protein_coding
ENSG00000181029	96.1326	1.03964	0.006077	19	7680843	7687703	TRAPPC5	trafficking protein particle complex 5 [Source:HGNC Symbol;Acc:HGNC:23067]	protein_coding
ENSG00000242419	325.666	1.04075	0.00924757	5	141484997	141512979	PCDHGC4	protocadherin gamma subfamily C, 4 [Source:HGNC Symbol;Acc:HGNC:8717]	protein_coding
ENSG00000164603	424.957	1.04084	0.00947517	7	112819147	112939916	BMT2	base methyltransferase of 25S rRNA 2 homolog [Source:HGNC Symbol;Acc:HGNC:26475]	protein_coding
ENSG00000177463	1430.45	1.04129	0.000146692	3	14947584	15053600	NR2C2	nuclear receptor subfamily 2 group C member 2 [Source:HGNC Symbol;Acc:HGNC:7972]	protein_coding
ENSG00000178700	278.369	1.04207	0.00461914	3	94047836	94063389	DHFR2	dihydrofolate reductase 2 [Source:HGNC Symbol;Acc:HGNC:27309]	protein_coding
ENSG00000149639	4693.96	1.04336	0.000655796	20	36777442	36863686	SOGA1	suppressor of glucose, autophagy associated 1 [Source:HGNC Symbol;Acc:HGNC:16111]	protein_coding
ENSG00000213420	4060.43	1.04367	0.00121208	7	100169606	100177372	GPC2	glypican 2 [Source:HGNC Symbol;Acc:HGNC:4450]	protein_coding
ENSG00000148158	1429.76	1.04403	0.00267524	9	112750838	112881671	SNX30	sorting nexin family member 30 [Source:HGNC Symbol;Acc:HGNC:23685]	protein_coding
ENSG00000100100	376.669	1.0442	0.00432347	22	31281593	31292534	PIK3IP1	phosphoinositide-3-kinase interacting protein 1 [Source:HGNC Symbol;Acc:HGNC:24942]	protein_coding
ENSG00000179454	511.096	1.04593	0.00296289	14	44924319	45042322	KLHL28	kelch like family member 28 [Source:HGNC Symbol;Acc:HGNC:19741]	protein_coding
ENSG00000170464	1754.07	1.04593	0.000264195	5	139408588	139444491	DNAJC18	DnaJ heat shock protein family (Hsp40) member C18 [Source:HGNC Symbol;Acc:HGNC:28429]	protein_coding
ENSG00000040933	1649.57	1.0469	1.26441e-05	2	98444854	98594390	INPP4A	inositol polyphosphate-4-phosphatase type I A [Source:HGNC Symbol;Acc:HGNC:6074]	protein_coding
ENSG00000215386	567.691	1.04773	0.00204228	21	15928296	16645065	MIR99AHG	mir-99a-let-7c cluster host gene [Source:HGNC Symbol;Acc:HGNC:1274]	lincRNA
ENSG00000166562	1533.91	1.04905	0.00014248	18	59139477	59158836	SEC11C	SEC11 homolog C, signal peptidase complex subunit [Source:HGNC Symbol;Acc:HGNC:23400]	protein_coding
ENSG00000104763	2374.8	1.04905	0.00263772	8	18055992	18084998	ASAH1	N-acylsphingosine amidohydrolase 1 [Source:HGNC Symbol;Acc:HGNC:735]	protein_coding
ENSG00000100592	2707.19	1.05244	1.60208e-05	14	59188646	59371405	DAAM1	dishevelled associated activator of morphogenesis 1 [Source:HGNC Symbol;Acc:HGNC:18142]	protein_coding
ENSG00000081019	713.434	1.05451	4.36781e-05	1	113761832	113812476	RSBN1	round spermatid basic protein 1 [Source:HGNC Symbol;Acc:HGNC:25642]	protein_coding
ENSG00000142197	766.727	1.05518	0.00469565	21	36156782	36294274	DOP1B	DOP1 leucine zipper like protein B [Source:HGNC Symbol;Acc:HGNC:1291]	protein_coding
ENSG00000144711	2395.41	1.05542	2.84097e-05	3	12897220	13283281	IQSEC1	IQ motif and Sec7 domain 1 [Source:HGNC Symbol;Acc:HGNC:29112]	protein_coding
ENSG00000144567	2999.65	1.05777	0.000202529	2	219176225	219185479	RETREG2	reticulophagy regulator family member 2 [Source:HGNC Symbol;Acc:HGNC:28450]	protein_coding
ENSG00000204178	1078.7	1.05863	0.000808878	1	25430858	25500209	MACO1	macoilin 1 [Source:HGNC Symbol;Acc:HGNC:25572]	protein_coding
ENSG00000066032	2995.79	1.05905	0.0032435	2	79185231	80648861	CTNNA2	catenin alpha 2 [Source:HGNC Symbol;Acc:HGNC:2510]	protein_coding
ENSG00000108960	905.819	1.05919	0.00046101	17	55392613	55421992	MMD	monocyte to macrophage differentiation associated [Source:HGNC Symbol;Acc:HGNC:7153]	protein_coding
ENSG00000170832	1181.67	1.05947	0.00450388	17	60179094	60422470	USP32	ubiquitin specific peptidase 32 [Source:HGNC Symbol;Acc:HGNC:19143]	protein_coding
ENSG00000249673	567.481	1.06	0.000116074	4	2934899	2961738	NOP14-AS1	NOP14 antisense RNA 1 [Source:HGNC Symbol;Acc:HGNC:20205]	antisense
ENSG00000100580	1084.87	1.06175	0.00550355	14	77335021	77377109	TMED8	transmembrane p24 trafficking protein family member 8 [Source:HGNC Symbol;Acc:HGNC:18633]	protein_coding
ENSG00000151117	118.498	1.06176	0.00751652	11	18693122	18704785	TMEM86A	transmembrane protein 86A [Source:HGNC Symbol;Acc:HGNC:26890]	protein_coding
ENSG00000112406	489.697	1.06565	0.00391205	6	139135112	139180802	HECA	hdc homolog, cell cycle regulator [Source:HGNC Symbol;Acc:HGNC:21041]	protein_coding
ENSG00000117643	466.193	1.06662	0.000425517	1	25617468	25786207	MAN1C1	mannosidase alpha class 1C member 1 [Source:HGNC Symbol;Acc:HGNC:19080]	protein_coding
ENSG00000187801	230.321	1.06663	0.000655796	1	40450102	40463718	ZFP69B	ZFP69 zinc finger protein B [Source:HGNC Symbol;Acc:HGNC:28053]	protein_coding
ENSG00000068354	453.457	1.06729	0.00482304	X	48539457	48562609	TBC1D25	TBC1 domain family member 25 [Source:HGNC Symbol;Acc:HGNC:8092]	protein_coding
ENSG00000171714	245.318	1.0676	0.00306945	11	21799934	22283357	ANO5	anoctamin 5 [Source:HGNC Symbol;Acc:HGNC:27337]	protein_coding
ENSG00000162729	1187.81	1.06802	9.26219e-05	1	160091340	160098943	IGSF8	immunoglobulin superfamily member 8 [Source:HGNC Symbol;Acc:HGNC:17813]	protein_coding
ENSG00000182400	686.956	1.07151	0.00154565	14	39147811	39170532	TRAPPC6B	trafficking protein particle complex 6B [Source:HGNC Symbol;Acc:HGNC:23066]	protein_coding
ENSG00000137094	1715.32	1.07213	0.00222005	9	34989641	34998900	DNAJB5	DnaJ heat shock protein family (Hsp40) member B5 [Source:HGNC Symbol;Acc:HGNC:14887]	protein_coding
ENSG00000184792	288.81	1.07217	0.00269334	22	30693782	30907824	OSBP2	oxysterol binding protein 2 [Source:HGNC Symbol;Acc:HGNC:8504]	protein_coding
ENSG00000162104	611.574	1.07314	0.00029694	16	3953387	4116185	ADCY9	adenylate cyclase 9 [Source:HGNC Symbol;Acc:HGNC:240]	protein_coding
ENSG00000169018	2388.1	1.07347	0.00182676	15	68277803	68295865	FEM1B	fem-1 homolog B [Source:HGNC Symbol;Acc:HGNC:3649]	protein_coding
ENSG00000271147	193.751	1.07594	0.0007921	X	102599512	102714671	ARMCX5-GPRASP2	ARMCX5-GPRASP2 readthrough [Source:HGNC Symbol;Acc:HGNC:42000]	processed_transcript
ENSG00000173064	3314.31	1.07649	0.000133667	12	112160188	112382439	HECTD4	HECT domain E3 ubiquitin protein ligase 4 [Source:HGNC Symbol;Acc:HGNC:26611]	protein_coding
ENSG00000114405	548.929	1.07703	5.866e-05	3	62318973	62336213	C3orf14	chromosome 3 open reading frame 14 [Source:HGNC Symbol;Acc:HGNC:25024]	protein_coding
ENSG00000170113	1066.27	1.07705	0.00083806	15	22773063	22829791	NIPA1	NIPA magnesium transporter 1 [Source:HGNC Symbol;Acc:HGNC:17043]	protein_coding
ENSG00000147852	1502.97	1.07758	0.000935459	9	2621834	2660053	VLDLR	very low density lipoprotein receptor [Source:HGNC Symbol;Acc:HGNC:12698]	protein_coding
ENSG00000178718	225.798	1.08027	0.00433306	15	74954416	74957464	RPP25	ribonuclease P and MRP subunit p25 [Source:HGNC Symbol;Acc:HGNC:30361]	protein_coding
ENSG00000172765	1517.38	1.08272	0.00025485	3	129647792	129893606	TMCC1	transmembrane and coiled-coil domain family 1 [Source:HGNC Symbol;Acc:HGNC:29116]	protein_coding
ENSG00000109339	2466.69	1.08347	0.000143686	4	85990007	86594625	MAPK10	mitogen-activated protein kinase 10 [Source:HGNC Symbol;Acc:HGNC:6872]	protein_coding
ENSG00000131409	2801.15	1.08397	0.000416719	19	50516892	50568045	LRRC4B	leucine rich repeat containing 4B [Source:HGNC Symbol;Acc:HGNC:25042]	protein_coding
ENSG00000136274	1659.23	1.0844	0.000311019	7	45080438	45088914	NACAD	NAC alpha domain containing [Source:HGNC Symbol;Acc:HGNC:22196]	protein_coding
ENSG00000133872	7502.99	1.08495	0.000600485	8	30063012	30083208	SARAF	store-operated calcium entry associated regulatory factor [Source:HGNC Symbol;Acc:HGNC:28789]	protein_coding
ENSG00000219626	254.003	1.0851	0.00295773	2	24076526	24169640	FAM228B	family with sequence similarity 228 member B [Source:HGNC Symbol;Acc:HGNC:24736]	protein_coding
ENSG00000154639	1806.21	1.08666	0.000815908	21	17512382	17593579	CXADR	CXADR, Ig-like cell adhesion molecule [Source:HGNC Symbol;Acc:HGNC:2559]	protein_coding
ENSG00000154122	676.05	1.08757	0.00690756	5	14704800	14871785	ANKH	ANKH inorganic pyrophosphate transport regulator [Source:HGNC Symbol;Acc:HGNC:15492]	protein_coding
ENSG00000176533	554.274	1.08819	0.00453534	19	2511219	2702709	GNG7	G protein subunit gamma 7 [Source:HGNC Symbol;Acc:HGNC:4410]	protein_coding
ENSG00000197128	587.02	1.0912	0.000126417	19	57466663	57477570	ZNF772	zinc finger protein 772 [Source:HGNC Symbol;Acc:HGNC:33106]	protein_coding
ENSG00000124126	2737.04	1.09143	0.000818956	20	48624252	48827883	PREX1	phosphatidylinositol-3,4,5-trisphosphate dependent Rac exchange factor 1 [Source:HGNC Symbol;Acc:HGNC:32594]	protein_coding
ENSG00000166503	3597.17	1.0919	0.000844631	15	83112738	83208018	HDGFL3	HDGF like 3 [Source:HGNC Symbol;Acc:HGNC:24937]	protein_coding
ENSG00000059728	386.798	1.0938	0.000243536	2	69897688	69942945	MXD1	MAX dimerization protein 1 [Source:HGNC Symbol;Acc:HGNC:6761]	protein_coding
ENSG00000168769	1045.47	1.09406	2.03083e-05	4	105145875	105279816	TET2	tet methylcytosine dioxygenase 2 [Source:HGNC Symbol;Acc:HGNC:25941]	protein_coding
ENSG00000167535	1759.4	1.09439	5.99362e-05	12	48813794	48828941	CACNB3	calcium voltage-gated channel auxiliary subunit beta 3 [Source:HGNC Symbol;Acc:HGNC:1403]	protein_coding
ENSG00000008869	1068.1	1.09514	0.000389386	2	36968383	37084342	HEATR5B	HEAT repeat containing 5B [Source:HGNC Symbol;Acc:HGNC:29273]	protein_coding
ENSG00000170921	1994.1	1.09583	0.000130001	17	63009556	63427699	TANC2	tetratricopeptide repeat, ankyrin repeat and coiled-coil containing 2 [Source:HGNC Symbol;Acc:HGNC:30212]	protein_coding
ENSG00000099246	1921.22	1.09851	0.00236659	10	27504174	27542237	RAB18	RAB18, member RAS oncogene family [Source:HGNC Symbol;Acc:HGNC:14244]	protein_coding
ENSG00000250091	552.836	1.1016	3.16009e-05	12	123925461	123934984	DNAH10OS	dynein axonemal heavy chain 10 opposite strand [Source:HGNC Symbol;Acc:HGNC:37121]	antisense
ENSG00000198440	264.159	1.10175	0.00280557	19	56397966	56436035	ZNF583	zinc finger protein 583 [Source:HGNC Symbol;Acc:HGNC:26427]	protein_coding
ENSG00000167552	153854	1.1021	8.22697e-05	12	49184796	49189324	TUBA1A	tubulin alpha 1a [Source:HGNC Symbol;Acc:HGNC:20766]	protein_coding
ENSG00000139182	3714.02	1.10214	0.000210548	12	7129698	7158945	CLSTN3	calsyntenin 3 [Source:HGNC Symbol;Acc:HGNC:18371]	protein_coding
ENSG00000175764	166.171	1.10242	0.00362245	9	121821928	122093606	TTLL11	tubulin tyrosine ligase like 11 [Source:HGNC Symbol;Acc:HGNC:18113]	protein_coding
ENSG00000140939	131.629	1.10379	0.00785403	16	67170154	67175735	NOL3	nucleolar protein 3 [Source:HGNC Symbol;Acc:HGNC:7869]	protein_coding
ENSG00000131018	1847.62	1.10494	0.0018126	6	152121684	152637801	SYNE1	spectrin repeat containing nuclear envelope protein 1 [Source:HGNC Symbol;Acc:HGNC:17089]	protein_coding
ENSG00000166313	4388.64	1.10564	5.70079e-06	11	6395124	6419414	APBB1	amyloid beta precursor protein binding family B member 1 [Source:HGNC Symbol;Acc:HGNC:581]	protein_coding
ENSG00000025039	1381.79	1.10575	0.00183498	6	89364636	89412270	RRAGD	Ras related GTP binding D [Source:HGNC Symbol;Acc:HGNC:19903]	protein_coding
ENSG00000102879	669.652	1.10709	0.00223092	16	30182827	30189076	CORO1A	coronin 1A [Source:HGNC Symbol;Acc:HGNC:2252]	protein_coding
ENSG00000129636	2124.84	1.10794	0.00358411	16	47154387	47464149	ITFG1	integrin alpha FG-GAP repeat containing 1 [Source:HGNC Symbol;Acc:HGNC:30697]	protein_coding
ENSG00000258986	195.044	1.10859	0.00259862	14	104474678	104605647	TMEM179	transmembrane protein 179 [Source:HGNC Symbol;Acc:HGNC:20137]	protein_coding
ENSG00000197885	416.65	1.10874	0.000966899	3	23891660	23946591	NKIRAS1	NFKB inhibitor interacting Ras like 1 [Source:HGNC Symbol;Acc:HGNC:17899]	protein_coding
ENSG00000081386	688.904	1.10879	4.96811e-05	9	96755865	96778129	ZNF510	zinc finger protein 510 [Source:HGNC Symbol;Acc:HGNC:29161]	protein_coding
ENSG00000243156	1237.54	1.10952	0.000599613	22	17787649	18024559	MICAL3	microtubule associated monooxygenase, calponin and LIM domain containing 3 [Source:HGNC Symbol;Acc:HGNC:24694]	protein_coding
ENSG00000132434	1556.53	1.11006	0.000174397	7	55365448	55433742	LANCL2	LanC like 2 [Source:HGNC Symbol;Acc:HGNC:6509]	protein_coding
ENSG00000103723	1349.27	1.1104	0.00165647	15	82659281	82709914	AP3B2	adaptor related protein complex 3 subunit beta 2 [Source:HGNC Symbol;Acc:HGNC:567]	protein_coding
ENSG00000160007	5713.85	1.11223	0.000532052	19	46918676	47005077	ARHGAP35	Rho GTPase activating protein 35 [Source:HGNC Symbol;Acc:HGNC:4591]	protein_coding
ENSG00000091157	702.804	1.11228	0.000165291	18	56651343	57036606	WDR7	WD repeat domain 7 [Source:HGNC Symbol;Acc:HGNC:13490]	protein_coding
ENSG00000054523	11736.5	1.11349	5.51752e-05	1	10210805	10381603	KIF1B	kinesin family member 1B [Source:HGNC Symbol;Acc:HGNC:16636]	protein_coding
ENSG00000176871	3330.28	1.11374	0.00375912	12	118032694	118062430	WSB2	WD repeat and SOCS box containing 2 [Source:HGNC Symbol;Acc:HGNC:19222]	protein_coding
ENSG00000151611	240.526	1.11389	0.00326367	4	145599042	145660035	MMAA	methylmalonic aciduria (cobalamin deficiency) cblA type [Source:HGNC Symbol;Acc:HGNC:18871]	protein_coding
ENSG00000142166	1128.44	1.11494	0.00240051	21	33324477	33359862	IFNAR1	interferon alpha and beta receptor subunit 1 [Source:HGNC Symbol;Acc:HGNC:5432]	protein_coding
ENSG00000083812	441.689	1.11753	0.000100245	19	58467045	58475436	ZNF324	zinc finger protein 324 [Source:HGNC Symbol;Acc:HGNC:14096]	protein_coding
ENSG00000108852	1839.43	1.11797	6.67392e-06	17	43875357	43909711	MPP2	membrane palmitoylated protein 2 [Source:HGNC Symbol;Acc:HGNC:7220]	protein_coding
ENSG00000101350	3520.52	1.11821	0.00282876	20	32277664	32335011	KIF3B	kinesin family member 3B [Source:HGNC Symbol;Acc:HGNC:6320]	protein_coding
ENSG00000139266	659.024	1.11838	0.0016547	12	57755098	57760407	MARCH9	membrane associated ring-CH-type finger 9 [Source:HGNC Symbol;Acc:HGNC:25139]	protein_coding
ENSG00000138138	2127.62	1.11876	0.00203661	10	87751512	87841343	ATAD1	ATPase family, AAA domain containing 1 [Source:HGNC Symbol;Acc:HGNC:25903]	protein_coding
ENSG00000113763	389.055	1.12044	0.0015801	5	176810477	176880898	UNC5A	unc-5 netrin receptor A [Source:HGNC Symbol;Acc:HGNC:12567]	protein_coding
ENSG00000236609	1051.95	1.12119	0.000766212	7	6615617	6624290	ZNF853	zinc finger protein 853 [Source:HGNC Symbol;Acc:HGNC:21767]	protein_coding
ENSG00000171246	380.618	1.12127	0.00638948	17	80467148	80477843	NPTX1	neuronal pentraxin 1 [Source:HGNC Symbol;Acc:HGNC:7952]	protein_coding
ENSG00000237440	552.45	1.12251	0.000239619	19	20535825	20565809	ZNF737	zinc finger protein 737 [Source:HGNC Symbol;Acc:HGNC:32468]	protein_coding
ENSG00000259153	90.0854	1.12259	0.00764711	14	70810205	70815403	AC004816.1	novel transcript	lincRNA
ENSG00000108509	658.84	1.12268	0.000379166	17	4967992	4987652	CAMTA2	calmodulin binding transcription activator 2 [Source:HGNC Symbol;Acc:HGNC:18807]	protein_coding
ENSG00000167232	1237.89	1.1233	4.34335e-05	19	23304991	23395560	ZNF91	zinc finger protein 91 [Source:HGNC Symbol;Acc:HGNC:13166]	protein_coding
ENSG00000149557	6388.45	1.12497	0.000134051	11	125442881	125592568	FEZ1	fasciculation and elongation protein zeta 1 [Source:HGNC Symbol;Acc:HGNC:3659]	protein_coding
ENSG00000197050	343.182	1.12519	0.00020819	19	37007857	37130314	ZNF420	zinc finger protein 420 [Source:HGNC Symbol;Acc:HGNC:20649]	protein_coding
ENSG00000104967	3676.25	1.12544	0.00154692	19	45933734	45973546	NOVA2	NOVA alternative splicing regulator 2 [Source:HGNC Symbol;Acc:HGNC:7887]	protein_coding
ENSG00000196535	2053.9	1.12561	3.79729e-06	17	29071124	29180412	MYO18A	myosin XVIIIA [Source:HGNC Symbol;Acc:HGNC:31104]	protein_coding
ENSG00000084628	2812.95	1.12683	0.00109024	1	31179745	31239554	NKAIN1	sodium/potassium transporting ATPase interacting 1 [Source:HGNC Symbol;Acc:HGNC:25743]	protein_coding
ENSG00000162065	521.132	1.12731	0.00494382	16	2475051	2509560	TBC1D24	TBC1 domain family member 24 [Source:HGNC Symbol;Acc:HGNC:29203]	protein_coding
ENSG00000125355	302.409	1.12895	0.00411944	X	120258650	120311556	TMEM255A	transmembrane protein 255A [Source:HGNC Symbol;Acc:HGNC:26086]	protein_coding
ENSG00000114631	5202.18	1.1296	8.69123e-05	3	127629181	127672809	PODXL2	podocalyxin like 2 [Source:HGNC Symbol;Acc:HGNC:17936]	protein_coding
ENSG00000138078	4698.06	1.13127	0.000743177	2	44316281	44361862	PREPL	prolyl endopeptidase like [Source:HGNC Symbol;Acc:HGNC:30228]	protein_coding
ENSG00000223768	2113.59	1.13256	0.000100471	21	45288050	45297806	LINC00205	long intergenic non-protein coding RNA 205 [Source:HGNC Symbol;Acc:HGNC:16420]	bidirectional_promoter_lncRNA
ENSG00000197779	271.544	1.13317	0.00207475	X	47836902	48002561	ZNF81	zinc finger protein 81 [Source:HGNC Symbol;Acc:HGNC:13156]	protein_coding
ENSG00000133794	189.016	1.13353	0.00528421	11	13276652	13387266	ARNTL	aryl hydrocarbon receptor nuclear translocator like [Source:HGNC Symbol;Acc:HGNC:701]	protein_coding
ENSG00000112531	6978.49	1.13433	0.00130646	6	163414000	163578596	QKI	QKI, KH domain containing RNA binding [Source:HGNC Symbol;Acc:HGNC:21100]	protein_coding
ENSG00000172350	76.011	1.13463	0.00977968	11	119149012	119162653	ABCG4	ATP binding cassette subfamily G member 4 [Source:HGNC Symbol;Acc:HGNC:13884]	protein_coding
ENSG00000106701	684.254	1.13475	0.00118702	9	105447796	105552433	FSD1L	fibronectin type III and SPRY domain containing 1 like [Source:HGNC Symbol;Acc:HGNC:13753]	protein_coding
ENSG00000105376	245.786	1.1353	0.00427837	19	10289981	10296778	ICAM5	intercellular adhesion molecule 5 [Source:HGNC Symbol;Acc:HGNC:5348]	protein_coding
ENSG00000107758	1933.63	1.13554	0.00105623	10	73436428	73496024	PPP3CB	protein phosphatase 3 catalytic subunit beta [Source:HGNC Symbol;Acc:HGNC:9315]	protein_coding
ENSG00000104964	4983.04	1.1363	0.000252558	19	3052910	3063107	AES	amino-terminal enhancer of split [Source:HGNC Symbol;Acc:HGNC:307]	protein_coding
ENSG00000187189	4553.62	1.13639	0.000141335	6	116249961	116254140	TSPYL4	TSPY like 4 [Source:HGNC Symbol;Acc:HGNC:21559]	protein_coding
ENSG00000157851	15375.3	1.13707	0.000130001	2	26847747	26950351	DPYSL5	dihydropyrimidinase like 5 [Source:HGNC Symbol;Acc:HGNC:20637]	protein_coding
ENSG00000076826	1063.13	1.13753	0.00352892	19	7595902	7618304	CAMSAP3	calmodulin regulated spectrin associated protein family member 3 [Source:HGNC Symbol;Acc:HGNC:29307]	protein_coding
ENSG00000151136	495.459	1.13775	0.00585927	12	107318413	107659642	BTBD11	BTB domain containing 11 [Source:HGNC Symbol;Acc:HGNC:23844]	protein_coding
ENSG00000130787	1797.46	1.13841	0.00415087	12	122834453	122862960	HIP1R	huntingtin interacting protein 1 related [Source:HGNC Symbol;Acc:HGNC:18415]	protein_coding
ENSG00000160233	981.474	1.13911	0.000114604	21	44455486	44462196	LRRC3	leucine rich repeat containing 3 [Source:HGNC Symbol;Acc:HGNC:14965]	protein_coding
ENSG00000133069	821.572	1.14273	0.000119054	1	205228176	205285632	TMCC2	transmembrane and coiled-coil domain family 2 [Source:HGNC Symbol;Acc:HGNC:24239]	protein_coding
ENSG00000130475	697.327	1.14297	0.00763858	19	17747718	17788568	FCHO1	FCH domain only 1 [Source:HGNC Symbol;Acc:HGNC:29002]	protein_coding
ENSG00000140836	1979.54	1.14303	0.00784757	16	72782885	73891871	ZFHX3	zinc finger homeobox 3 [Source:HGNC Symbol;Acc:HGNC:777]	protein_coding
ENSG00000106665	4602.71	1.14333	0.000190133	7	74289475	74405943	CLIP2	CAP-Gly domain containing linker protein 2 [Source:HGNC Symbol;Acc:HGNC:2586]	protein_coding
ENSG00000141431	941.086	1.14373	7.7696e-05	18	33578233	33751192	ASXL3	ASXL transcriptional regulator 3 [Source:HGNC Symbol;Acc:HGNC:29357]	protein_coding
ENSG00000103160	2523.51	1.14421	1.20066e-05	16	84122146	84145192	HSDL1	hydroxysteroid dehydrogenase like 1 [Source:HGNC Symbol;Acc:HGNC:16475]	protein_coding
ENSG00000114573	2918.39	1.14425	0.00163733	3	113747019	113812056	ATP6V1A	ATPase H+ transporting V1 subunit A [Source:HGNC Symbol;Acc:HGNC:851]	protein_coding
ENSG00000067606	1016.74	1.14482	0.00105827	1	2050470	2185395	PRKCZ	protein kinase C zeta [Source:HGNC Symbol;Acc:HGNC:9412]	protein_coding
ENSG00000056487	1904.15	1.1454	0.00576678	22	44881162	45009999	PHF21B	PHD finger protein 21B [Source:HGNC Symbol;Acc:HGNC:25161]	protein_coding
ENSG00000162415	908.56	1.14565	0.00584032	1	45016399	45306209	ZSWIM5	zinc finger SWIM-type containing 5 [Source:HGNC Symbol;Acc:HGNC:29299]	protein_coding
ENSG00000139890	335.938	1.14583	0.0010267	14	22883165	22887686	REM2	RRAD and GEM like GTPase 2 [Source:HGNC Symbol;Acc:HGNC:20248]	protein_coding
ENSG00000006740	245.263	1.14587	0.00456256	17	12789539	12991643	ARHGAP44	Rho GTPase activating protein 44 [Source:HGNC Symbol;Acc:HGNC:29096]	protein_coding
ENSG00000198873	488.759	1.1466	0.000297785	10	119207589	119459742	GRK5	G protein-coupled receptor kinase 5 [Source:HGNC Symbol;Acc:HGNC:4544]	protein_coding
ENSG00000133134	1482.02	1.14677	8.62333e-05	X	103309346	103311046	BEX2	brain expressed X-linked 2 [Source:HGNC Symbol;Acc:HGNC:30933]	protein_coding
ENSG00000059758	1102.15	1.14782	7.7736e-05	12	96278261	96400560	CDK17	cyclin dependent kinase 17 [Source:HGNC Symbol;Acc:HGNC:8750]	protein_coding
ENSG00000186300	327.796	1.14801	0.00163369	19	2841435	2860484	ZNF555	zinc finger protein 555 [Source:HGNC Symbol;Acc:HGNC:28382]	protein_coding
ENSG00000279453	148.586	1.14809	0.00375912	6	122436789	122439223	Z99129.4	TEC	TEC
ENSG00000176055	225.133	1.14829	0.000460764	5	90458203	90474768	MBLAC2	metallo-beta-lactamase domain containing 2 [Source:HGNC Symbol;Acc:HGNC:33711]	protein_coding
ENSG00000069667	157.473	1.14839	0.00102876	15	60488284	61229319	RORA	RAR related orphan receptor A [Source:HGNC Symbol;Acc:HGNC:10258]	protein_coding
ENSG00000111249	933.628	1.14925	0.00296036	12	111034024	111350554	CUX2	cut like homeobox 2 [Source:HGNC Symbol;Acc:HGNC:19347]	protein_coding
ENSG00000110514	2075.38	1.15037	2.14189e-05	11	47269161	47330031	MADD	MAP kinase activating death domain [Source:HGNC Symbol;Acc:HGNC:6766]	protein_coding
ENSG00000080503	1322.72	1.15061	0.00877173	9	1980290	2193624	SMARCA2	SWI/SNF related, matrix associated, actin dependent regulator of chromatin, subfamily a, member 2 [Source:HGNC Symbol;Acc:HGNC:11098]	protein_coding
ENSG00000198597	1035.98	1.15064	0.00671968	19	30228290	30713538	ZNF536	zinc finger protein 536 [Source:HGNC Symbol;Acc:HGNC:29025]	protein_coding
ENSG00000060709	593.083	1.15477	0.00123154	12	130396137	130716281	RIMBP2	RIMS binding protein 2 [Source:HGNC Symbol;Acc:HGNC:30339]	protein_coding
ENSG00000161682	2448.95	1.15764	2.24912e-05	17	44353215	44363875	FAM171A2	family with sequence similarity 171 member A2 [Source:HGNC Symbol;Acc:HGNC:30480]	protein_coding
ENSG00000198780	830.947	1.15766	2.67412e-05	5	74777574	74866951	FAM169A	family with sequence similarity 169 member A [Source:HGNC Symbol;Acc:HGNC:29138]	protein_coding
ENSG00000129493	447.811	1.15941	0.000428441	14	31291791	31420582	HEATR5A	HEAT repeat containing 5A [Source:HGNC Symbol;Acc:HGNC:20276]	protein_coding
ENSG00000085832	1802.77	1.15988	0.00133857	1	51354263	51519328	EPS15	epidermal growth factor receptor pathway substrate 15 [Source:HGNC Symbol;Acc:HGNC:3419]	protein_coding
ENSG00000123739	401.96	1.16249	0.000376732	4	109709989	109730077	PLA2G12A	phospholipase A2 group XIIA [Source:HGNC Symbol;Acc:HGNC:18554]	protein_coding
ENSG00000151012	653.477	1.16308	0.00556004	4	138164097	138242349	SLC7A11	solute carrier family 7 member 11 [Source:HGNC Symbol;Acc:HGNC:11059]	protein_coding
ENSG00000137726	7073.59	1.16459	0.00106691	11	117836976	117877486	FXYD6	FXYD domain containing ion transport regulator 6 [Source:HGNC Symbol;Acc:HGNC:4030]	protein_coding
ENSG00000187987	142.192	1.16494	0.00260939	6	28431930	28443502	ZSCAN23	zinc finger and SCAN domain containing 23 [Source:HGNC Symbol;Acc:HGNC:21193]	protein_coding
ENSG00000110925	2220.4	1.16516	5.42705e-05	12	51061205	51083664	CSRNP2	cysteine and serine rich nuclear protein 2 [Source:HGNC Symbol;Acc:HGNC:16006]	protein_coding
ENSG00000102312	358.913	1.16519	0.000551116	X	48508962	48520814	PORCN	porcupine O-acyltransferase [Source:HGNC Symbol;Acc:HGNC:17652]	protein_coding
ENSG00000096968	281.633	1.16609	0.00102669	9	4984390	5128183	JAK2	Janus kinase 2 [Source:HGNC Symbol;Acc:HGNC:6192]	protein_coding
ENSG00000139200	1194.85	1.1672	0.00138723	12	6693792	6700800	PIANP	PILR alpha associated neural protein [Source:HGNC Symbol;Acc:HGNC:25338]	protein_coding
ENSG00000101236	1381.72	1.1675	0.000215614	20	3927309	4015582	RNF24	ring finger protein 24 [Source:HGNC Symbol;Acc:HGNC:13779]	protein_coding
ENSG00000008853	2055.65	1.16797	8.26974e-06	8	22987417	23020199	RHOBTB2	Rho related BTB domain containing 2 [Source:HGNC Symbol;Acc:HGNC:18756]	protein_coding
ENSG00000273274	200.304	1.17018	0.00955524	1	32465069	32496686	ZBTB8B	zinc finger and BTB domain containing 8B [Source:HGNC Symbol;Acc:HGNC:37057]	protein_coding
ENSG00000100473	103.184	1.17046	0.009965	14	30874514	30895065	COCH	cochlin [Source:HGNC Symbol;Acc:HGNC:2180]	protein_coding
ENSG00000177706	910.019	1.17054	1.81449e-05	7	192969	260745	FAM20C	FAM20C, golgi associated secretory pathway kinase [Source:HGNC Symbol;Acc:HGNC:22140]	protein_coding
ENSG00000260917	353.648	1.17173	0.00017616	10	112823490	112827726	AL158212.3	uncharacterized LOC103344931 [Source:NCBI gene;Acc:103344931]	sense_overlapping
ENSG00000143845	807.232	1.1718	0.00128378	1	204131062	204152003	ETNK2	ethanolamine kinase 2 [Source:HGNC Symbol;Acc:HGNC:25575]	protein_coding
ENSG00000137218	369.717	1.17187	0.000993071	6	41770176	41786542	FRS3	fibroblast growth factor receptor substrate 3 [Source:HGNC Symbol;Acc:HGNC:16970]	protein_coding
ENSG00000197841	387.967	1.17274	0.000462429	19	34734155	34745378	ZNF181	zinc finger protein 181 [Source:HGNC Symbol;Acc:HGNC:12971]	protein_coding
ENSG00000237517	275.129	1.17306	0.00061725	22	18970514	18994628	DGCR5	DiGeorge syndrome critical region gene 5 [Source:HGNC Symbol;Acc:HGNC:16757]	transcribed_unprocessed_pseudogene
ENSG00000157833	1089.25	1.17313	0.00861658	2	26173091	26189663	GAREM2	GRB2 associated regulator of MAPK1 subtype 2 [Source:HGNC Symbol;Acc:HGNC:27172]	protein_coding
ENSG00000196867	506.233	1.1751	0.000114211	19	56538948	56556810	ZFP28	ZFP28 zinc finger protein [Source:HGNC Symbol;Acc:HGNC:17801]	protein_coding
ENSG00000138593	1955.8	1.17632	0.000336827	15	48988476	49046563	SECISBP2L	SECIS binding protein 2 like [Source:HGNC Symbol;Acc:HGNC:28997]	protein_coding
ENSG00000124785	477.12	1.17819	7.67662e-05	6	5997999	6007605	NRN1	neuritin 1 [Source:HGNC Symbol;Acc:HGNC:17972]	protein_coding
ENSG00000152409	445.284	1.17996	8.97286e-06	5	79236189	79327215	JMY	junction mediating and regulatory protein, p53 cofactor [Source:HGNC Symbol;Acc:HGNC:28916]	protein_coding
ENSG00000117154	329.364	1.18179	0.000701595	1	18107746	18378483	IGSF21	immunoglobin superfamily member 21 [Source:HGNC Symbol;Acc:HGNC:28246]	protein_coding
ENSG00000087085	278.984	1.18244	0.00117746	7	100889994	100896974	ACHE	acetylcholinesterase (Cartwright blood group) [Source:HGNC Symbol;Acc:HGNC:108]	protein_coding
ENSG00000078804	1497.65	1.1871	0.00940413	20	34704290	34713439	TP53INP2	tumor protein p53 inducible nuclear protein 2 [Source:HGNC Symbol;Acc:HGNC:16104]	protein_coding
ENSG00000105866	485.566	1.18914	0.000111584	7	21428034	21514822	SP4	Sp4 transcription factor [Source:HGNC Symbol;Acc:HGNC:11209]	protein_coding
ENSG00000160050	640.77	1.18929	0.00290109	1	32200386	32205387	CCDC28B	coiled-coil domain containing 28B [Source:HGNC Symbol;Acc:HGNC:28163]	protein_coding
ENSG00000118200	2242.79	1.18948	0.00144163	1	200739558	200860704	CAMSAP2	calmodulin regulated spectrin associated protein family member 2 [Source:HGNC Symbol;Acc:HGNC:29188]	protein_coding
ENSG00000132334	224.141	1.19046	0.00583133	10	127907061	128085855	PTPRE	protein tyrosine phosphatase, receptor type E [Source:HGNC Symbol;Acc:HGNC:9669]	protein_coding
ENSG00000125827	2245.59	1.19055	0.00340735	20	7977348	8019829	TMX4	thioredoxin related transmembrane protein 4 [Source:HGNC Symbol;Acc:HGNC:25237]	protein_coding
ENSG00000183049	1625.33	1.19129	0.00382019	10	12349482	12835545	CAMK1D	calcium/calmodulin dependent protein kinase ID [Source:HGNC Symbol;Acc:HGNC:19341]	protein_coding
ENSG00000122778	2155.37	1.19185	1.01902e-06	7	138831381	138981318	KIAA1549	KIAA1549 [Source:HGNC Symbol;Acc:HGNC:22219]	protein_coding
ENSG00000164221	699.164	1.19384	0.000710384	5	115267188	115296831	CCDC112	coiled-coil domain containing 112 [Source:HGNC Symbol;Acc:HGNC:28599]	protein_coding
ENSG00000010404	3884.48	1.19661	0.00273126	X	149476990	149521096	IDS	iduronate 2-sulfatase [Source:HGNC Symbol;Acc:HGNC:5389]	protein_coding
ENSG00000023516	1650.36	1.19772	0.00026524	13	42272153	42323267	AKAP11	A-kinase anchoring protein 11 [Source:HGNC Symbol;Acc:HGNC:369]	protein_coding
ENSG00000274712	171.603	1.19896	0.000540498	17	68205489	68207493	AC005332.4	novel transcript	lincRNA
ENSG00000186019	668.084	1.19976	7.87302e-05	19	44105463	44113145	AC021092.1	uncharacterized LOC100379224 [Source:NCBI gene;Acc:100379224]	antisense
ENSG00000121879	686.497	1.20045	0.00275952	3	179148114	179240093	PIK3CA	phosphatidylinositol-4,5-bisphosphate 3-kinase catalytic subunit alpha [Source:HGNC Symbol;Acc:HGNC:8975]	protein_coding
ENSG00000049769	362.566	1.20194	0.000452717	X	49269843	49301461	PPP1R3F	protein phosphatase 1 regulatory subunit 3F [Source:HGNC Symbol;Acc:HGNC:14944]	protein_coding
ENSG00000186462	417.315	1.2032	0.00827694	X	73212299	73214848	NAP1L2	nucleosome assembly protein 1 like 2 [Source:HGNC Symbol;Acc:HGNC:7638]	protein_coding
ENSG00000127081	300.648	1.205	0.000275175	9	92845031	92878038	ZNF484	zinc finger protein 484 [Source:HGNC Symbol;Acc:HGNC:23385]	protein_coding
ENSG00000212864	229.508	1.20695	0.00728702	9	137220247	137221581	RNF208	ring finger protein 208 [Source:HGNC Symbol;Acc:HGNC:25420]	protein_coding
ENSG00000172803	149.239	1.20752	0.00647215	11	65833641	65856896	SNX32	sorting nexin 32 [Source:HGNC Symbol;Acc:HGNC:26423]	protein_coding
ENSG00000136999	67.2288	1.20873	0.00638905	8	119416306	119424353	NOV	nephroblastoma overexpressed [Source:HGNC Symbol;Acc:HGNC:7885]	protein_coding
ENSG00000170027	10256.2	1.21017	0.00383393	7	76326794	76359031	YWHAG	tyrosine 3-monooxygenase/tryptophan 5-monooxygenase activation protein gamma [Source:HGNC Symbol;Acc:HGNC:12852]	protein_coding
ENSG00000254221	116.392	1.21381	0.00464281	5	141350102	141512979	PCDHGB1	protocadherin gamma subfamily B, 1 [Source:HGNC Symbol;Acc:HGNC:8708]	protein_coding
ENSG00000121989	1309.15	1.21452	0.00351385	2	147844517	147930826	ACVR2A	activin A receptor type 2A [Source:HGNC Symbol;Acc:HGNC:173]	protein_coding
ENSG00000170485	219.665	1.21729	0.00108602	2	100820152	100996829	NPAS2	neuronal PAS domain protein 2 [Source:HGNC Symbol;Acc:HGNC:7895]	protein_coding
ENSG00000238197	182.532	1.21813	0.0019154	21	32728115	32743122	PAXBP1-AS1	PAXBP1 antisense RNA 1 [Source:HGNC Symbol;Acc:HGNC:39603]	antisense
ENSG00000106089	460.278	1.21828	0.000222113	7	73699206	73719672	STX1A	syntaxin 1A [Source:HGNC Symbol;Acc:HGNC:11433]	protein_coding
ENSG00000203879	13097.8	1.21906	0.000135812	X	154436913	154443467	GDI1	GDP dissociation inhibitor 1 [Source:HGNC Symbol;Acc:HGNC:4226]	protein_coding
ENSG00000100320	9669.02	1.21996	2.40835e-06	22	35738736	36028425	RBFOX2	RNA binding fox-1 homolog 2 [Source:HGNC Symbol;Acc:HGNC:9906]	protein_coding
ENSG00000151729	1347.22	1.22021	2.86397e-06	4	185143241	185150382	SLC25A4	solute carrier family 25 member 4 [Source:HGNC Symbol;Acc:HGNC:10990]	protein_coding
ENSG00000155974	690.238	1.22197	6.51053e-05	12	66347431	67069162	GRIP1	glutamate receptor interacting protein 1 [Source:HGNC Symbol;Acc:HGNC:18708]	protein_coding
ENSG00000125398	1381.11	1.22287	0.000260425	17	72121020	72126420	SOX9	SRY-box 9 [Source:HGNC Symbol;Acc:HGNC:11204]	protein_coding
ENSG00000164008	321.706	1.22417	0.000502661	1	42767269	42779488	C1orf50	chromosome 1 open reading frame 50 [Source:HGNC Symbol;Acc:HGNC:28795]	protein_coding
ENSG00000175582	3922.17	1.22423	0.00446731	11	73675638	73761137	RAB6A	RAB6A, member RAS oncogene family [Source:HGNC Symbol;Acc:HGNC:9786]	protein_coding
ENSG00000156650	1529.1	1.22423	0.000391337	10	74824927	75032624	KAT6B	lysine acetyltransferase 6B [Source:HGNC Symbol;Acc:HGNC:17582]	protein_coding
ENSG00000131507	5347.61	1.22468	0.000615555	5	142108505	142154443	NDFIP1	Nedd4 family interacting protein 1 [Source:HGNC Symbol;Acc:HGNC:17592]	protein_coding
ENSG00000086300	431.949	1.22522	0.00032221	7	26291895	26374329	SNX10	sorting nexin 10 [Source:HGNC Symbol;Acc:HGNC:14974]	protein_coding
ENSG00000141582	1199.3	1.22574	9.85618e-05	17	79833156	79839429	CBX4	chromobox 4 [Source:HGNC Symbol;Acc:HGNC:1554]	protein_coding
ENSG00000121753	3424.56	1.22677	1.77955e-05	1	31727117	31764893	ADGRB2	adhesion G protein-coupled receptor B2 [Source:HGNC Symbol;Acc:HGNC:944]	protein_coding
ENSG00000189221	80.4851	1.23046	0.00724751	X	43654907	43746824	MAOA	monoamine oxidase A [Source:HGNC Symbol;Acc:HGNC:6833]	protein_coding
ENSG00000188613	213.828	1.23383	0.001554	10	119029716	119033732	NANOS1	nanos C2HC-type zinc finger 1 [Source:HGNC Symbol;Acc:HGNC:23044]	protein_coding
ENSG00000198892	185.058	1.23394	0.00955524	1	201888680	201892306	SHISA4	shisa family member 4 [Source:HGNC Symbol;Acc:HGNC:27139]	protein_coding
ENSG00000228794	518.507	1.23549	0.000185309	1	825138	859446	LINC01128	long intergenic non-protein coding RNA 1128 [Source:HGNC Symbol;Acc:HGNC:49377]	processed_transcript
ENSG00000141622	2451.51	1.23579	0.00575514	18	46326809	46463140	RNF165	ring finger protein 165 [Source:HGNC Symbol;Acc:HGNC:31696]	protein_coding
ENSG00000082805	2264.56	1.23648	0.0028799	12	990509	1495933	ERC1	ELKS/RAB6-interacting/CAST family member 1 [Source:HGNC Symbol;Acc:HGNC:17072]	protein_coding
ENSG00000143995	1624.52	1.23714	0.00978244	2	66433452	66573869	MEIS1	Meis homeobox 1 [Source:HGNC Symbol;Acc:HGNC:7000]	protein_coding
ENSG00000183655	1439.53	1.23756	0.000245539	15	85759323	85795030	KLHL25	kelch like family member 25 [Source:HGNC Symbol;Acc:HGNC:25732]	protein_coding
ENSG00000055118	975.796	1.23787	0.00124245	7	150944961	150978315	KCNH2	potassium voltage-gated channel subfamily H member 2 [Source:HGNC Symbol;Acc:HGNC:6251]	protein_coding
ENSG00000137449	620.922	1.23975	0.00749933	4	15002674	15070153	CPEB2	cytoplasmic polyadenylation element binding protein 2 [Source:HGNC Symbol;Acc:HGNC:21745]	protein_coding
ENSG00000248092	504.337	1.24056	8.68074e-05	5	43571594	43603230	NNT-AS1	NNT antisense RNA 1 [Source:HGNC Symbol;Acc:HGNC:49005]	antisense
ENSG00000284691	178.065	1.24224	0.000848497	7	150400702	150412470	AC073111.5	novel zinc finger protein	protein_coding
ENSG00000081181	650.356	1.24324	0.000107956	14	67619798	67651720	ARG2	arginase 2 [Source:HGNC Symbol;Acc:HGNC:664]	protein_coding
ENSG00000120696	468.586	1.24377	0.000114467	13	41189833	41194566	KBTBD7	kelch repeat and BTB domain containing 7 [Source:HGNC Symbol;Acc:HGNC:25266]	protein_coding
ENSG00000224086	122.97	1.24473	0.00611753	22	21938293	21977632	AC245452.1	novel transcript, antisense to PPM1F and TOP3B	antisense
ENSG00000125249	1479.87	1.24523	0.00100546	13	97434222	97469128	RAP2A	RAP2A, member of RAS oncogene family [Source:HGNC Symbol;Acc:HGNC:9861]	protein_coding
ENSG00000177030	1876.16	1.24633	1.41867e-06	11	644233	706715	DEAF1	DEAF1, transcription factor [Source:HGNC Symbol;Acc:HGNC:14677]	protein_coding
ENSG00000173926	169.189	1.24702	0.000662852	5	126867714	127030808	MARCH3	membrane associated ring-CH-type finger 3 [Source:HGNC Symbol;Acc:HGNC:28728]	protein_coding
ENSG00000140199	651.859	1.24737	9.14824e-05	15	34229996	34338060	SLC12A6	solute carrier family 12 member 6 [Source:HGNC Symbol;Acc:HGNC:10914]	protein_coding
ENSG00000173451	243.536	1.24761	2.91077e-05	12	71663009	71680639	THAP2	THAP domain containing 2 [Source:HGNC Symbol;Acc:HGNC:20854]	protein_coding
ENSG00000143862	1879.92	1.24775	6.30432e-05	1	202133404	202144743	ARL8A	ADP ribosylation factor like GTPase 8A [Source:HGNC Symbol;Acc:HGNC:25192]	protein_coding
ENSG00000272325	4228.6	1.24913	1.80657e-06	6	34279679	34392674	NUDT3	nudix hydrolase 3 [Source:HGNC Symbol;Acc:HGNC:8050]	protein_coding
ENSG00000100321	2005.42	1.24994	1.49113e-05	22	39349925	39385588	SYNGR1	synaptogyrin 1 [Source:HGNC Symbol;Acc:HGNC:11498]	protein_coding
ENSG00000244968	107.412	1.25017	0.0026538	5	38556786	38671216	LIFR-AS1	LIFR antisense RNA 1 [Source:HGNC Symbol;Acc:HGNC:43600]	antisense
ENSG00000168772	1035.63	1.25061	5.02928e-07	4	104468312	104494901	CXXC4	CXXC finger protein 4 [Source:HGNC Symbol;Acc:HGNC:24593]	protein_coding
ENSG00000140386	989.68	1.25149	3.80818e-07	15	76347904	76905444	SCAPER	S-phase cyclin A associated protein in the ER [Source:HGNC Symbol;Acc:HGNC:13081]	protein_coding
ENSG00000034053	3783.51	1.2544	3.28482e-06	15	28884483	29118315	APBA2	amyloid beta precursor protein binding family A member 2 [Source:HGNC Symbol;Acc:HGNC:579]	protein_coding
ENSG00000115310	10780.1	1.25485	0.000401329	2	54972187	55112621	RTN4	reticulon 4 [Source:HGNC Symbol;Acc:HGNC:14085]	protein_coding
ENSG00000175348	904.878	1.25507	0.00035902	11	8947294	8965011	TMEM9B	TMEM9 domain family member B [Source:HGNC Symbol;Acc:HGNC:1168]	protein_coding
ENSG00000118402	383.073	1.25635	0.000840139	6	79914812	79947580	ELOVL4	ELOVL fatty acid elongase 4 [Source:HGNC Symbol;Acc:HGNC:14415]	protein_coding
ENSG00000139044	223.556	1.25637	0.00332164	12	460364	563509	B4GALNT3	beta-1,4-N-acetyl-galactosaminyltransferase 3 [Source:HGNC Symbol;Acc:HGNC:24137]	protein_coding
ENSG00000184517	634	1.2567	2.05829e-05	16	75148492	75172236	ZFP1	ZFP1 zinc finger protein [Source:HGNC Symbol;Acc:HGNC:23328]	protein_coding
ENSG00000184788	51.612	1.25806	0.00973674	X	85092287	85243961	SATL1	spermidine/spermine N1-acetyl transferase like 1 [Source:HGNC Symbol;Acc:HGNC:27992]	protein_coding
ENSG00000186130	358.758	1.25835	0.000203313	9	122908056	122913330	ZBTB6	zinc finger and BTB domain containing 6 [Source:HGNC Symbol;Acc:HGNC:16764]	protein_coding
ENSG00000091039	1705.39	1.25911	0.00128026	12	76351797	76559809	OSBPL8	oxysterol binding protein like 8 [Source:HGNC Symbol;Acc:HGNC:16396]	protein_coding
ENSG00000158292	1659.44	1.25958	0.000129363	1	6247346	6260975	GPR153	G protein-coupled receptor 153 [Source:HGNC Symbol;Acc:HGNC:23618]	protein_coding
ENSG00000179168	84.344	1.26153	0.0036007	19	38384265	38388082	GGN	gametogenetin [Source:HGNC Symbol;Acc:HGNC:18869]	protein_coding
ENSG00000144057	1456.72	1.26219	0.000635486	2	106801600	106887108	ST6GAL2	ST6 beta-galactoside alpha-2,6-sialyltransferase 2 [Source:HGNC Symbol;Acc:HGNC:10861]	protein_coding
ENSG00000106537	1931.6	1.26243	0.0002155	7	16753535	16784536	TSPAN13	tetraspanin 13 [Source:HGNC Symbol;Acc:HGNC:21643]	protein_coding
ENSG00000162631	183.474	1.26257	0.00481854	1	107140007	107483458	NTNG1	netrin G1 [Source:HGNC Symbol;Acc:HGNC:23319]	protein_coding
ENSG00000160145	1536.48	1.26335	1.47595e-06	3	124080023	124726325	KALRN	kalirin RhoGEF kinase [Source:HGNC Symbol;Acc:HGNC:4814]	protein_coding
ENSG00000166402	3688.68	1.26461	0.00017244	11	8019244	8106112	TUB	tubby bipartite transcription factor [Source:HGNC Symbol;Acc:HGNC:12406]	protein_coding
ENSG00000132821	1244.56	1.26502	6.83069e-06	20	37903104	37945350	VSTM2L	V-set and transmembrane domain containing 2 like [Source:HGNC Symbol;Acc:HGNC:16096]	protein_coding
ENSG00000158445	692.661	1.2654	0.000161375	20	49293394	49484297	KCNB1	potassium voltage-gated channel subfamily B member 1 [Source:HGNC Symbol;Acc:HGNC:6231]	protein_coding
ENSG00000156671	1175.75	1.26561	9.05389e-05	10	75099586	75182123	SAMD8	sterile alpha motif domain containing 8 [Source:HGNC Symbol;Acc:HGNC:26320]	protein_coding
ENSG00000197977	890.685	1.2698	2.05764e-06	6	10980759	11044314	ELOVL2	ELOVL fatty acid elongase 2 [Source:HGNC Symbol;Acc:HGNC:14416]	protein_coding
ENSG00000154277	11002.7	1.27065	1.08236e-05	4	41256413	41268455	UCHL1	ubiquitin C-terminal hydrolase L1 [Source:HGNC Symbol;Acc:HGNC:12513]	protein_coding
ENSG00000065923	655.268	1.27132	6.93897e-05	X	46599252	46759172	SLC9A7	solute carrier family 9 member A7 [Source:HGNC Symbol;Acc:HGNC:17123]	protein_coding
ENSG00000170425	78.7484	1.2729	0.00940413	17	15944917	15975746	ADORA2B	adenosine A2b receptor [Source:HGNC Symbol;Acc:HGNC:264]	protein_coding
ENSG00000254615	400.024	1.27386	0.0065364	8	106270144	106272899	AC027031.2	novel transcript	lincRNA
ENSG00000101134	651.973	1.27406	0.000743177	20	54475597	54651171	DOK5	docking protein 5 [Source:HGNC Symbol;Acc:HGNC:16173]	protein_coding
ENSG00000120833	402.928	1.27452	0.00557128	12	93569814	93583487	SOCS2	suppressor of cytokine signaling 2 [Source:HGNC Symbol;Acc:HGNC:19382]	protein_coding
ENSG00000111670	1880.68	1.27459	0.000284304	12	101745497	101830938	GNPTAB	N-acetylglucosamine-1-phosphate transferase subunits alpha and beta [Source:HGNC Symbol;Acc:HGNC:29670]	protein_coding
ENSG00000100784	151.185	1.27714	0.00181378	14	90847862	91060636	RPS6KA5	ribosomal protein S6 kinase A5 [Source:HGNC Symbol;Acc:HGNC:10434]	protein_coding
ENSG00000105270	3751.32	1.27886	0.000257723	19	36014660	36033343	CLIP3	CAP-Gly domain containing linker protein 3 [Source:HGNC Symbol;Acc:HGNC:24314]	protein_coding
ENSG00000101977	98.7175	1.27942	0.00109985	X	139581770	139708227	MCF2	MCF.2 cell line derived transforming sequence [Source:HGNC Symbol;Acc:HGNC:6940]	protein_coding
ENSG00000174672	1872.98	1.27983	0.000336854	11	1389899	1462689	BRSK2	BR serine/threonine kinase 2 [Source:HGNC Symbol;Acc:HGNC:11405]	protein_coding
ENSG00000117461	3543.83	1.28157	5.60025e-06	1	46040140	46133036	PIK3R3	phosphoinositide-3-kinase regulatory subunit 3 [Source:HGNC Symbol;Acc:HGNC:8981]	protein_coding
ENSG00000280870	99.2943	1.28215	0.00869666	X	76657798	77014532	MIR325HG	MIR325 host gene [Source:NCBI gene;Acc:101928469]	lincRNA
ENSG00000276293	8228.51	1.28244	8.32914e-07	17	38765689	38800126	PIP4K2B	phosphatidylinositol-5-phosphate 4-kinase type 2 beta [Source:HGNC Symbol;Acc:HGNC:8998]	protein_coding
ENSG00000154127	487.946	1.28287	0.0067218	11	122655675	122814473	UBASH3B	ubiquitin associated and SH3 domain containing B [Source:HGNC Symbol;Acc:HGNC:29884]	protein_coding
ENSG00000084070	1735.64	1.2846	0.000132431	1	40344850	40423326	SMAP2	small ArfGAP2 [Source:HGNC Symbol;Acc:HGNC:25082]	protein_coding
ENSG00000124374	345.773	1.28475	0.000105955	2	71182739	71227083	PAIP2B	poly(A) binding protein interacting protein 2B [Source:HGNC Symbol;Acc:HGNC:29200]	protein_coding
ENSG00000109466	569.368	1.28513	8.21653e-05	4	165207618	165323156	KLHL2	kelch like family member 2 [Source:HGNC Symbol;Acc:HGNC:6353]	protein_coding
ENSG00000100605	1721.08	1.28794	0.000546963	14	92936914	93116320	ITPK1	inositol-tetrakisphosphate 1-kinase [Source:HGNC Symbol;Acc:HGNC:6177]	protein_coding
ENSG00000156453	1167.68	1.28892	1.37123e-05	5	141853111	141879246	PCDH1	protocadherin 1 [Source:HGNC Symbol;Acc:HGNC:8655]	protein_coding
ENSG00000197457	6515.95	1.28992	2.46606e-06	20	63639705	63657682	STMN3	stathmin 3 [Source:HGNC Symbol;Acc:HGNC:15926]	protein_coding
ENSG00000239521	1651.88	1.29006	8.8433e-06	7	100200653	100272232	CASTOR3	CASTOR family member 3 [Source:HGNC Symbol;Acc:HGNC:29954]	protein_coding
ENSG00000131242	1582.26	1.29105	0.000108118	17	31391624	31538217	RAB11FIP4	RAB11 family interacting protein 4 [Source:HGNC Symbol;Acc:HGNC:30267]	protein_coding
ENSG00000164076	1337.25	1.29229	0.00996834	3	49857988	49870222	CAMKV	CaM kinase like vesicle associated [Source:HGNC Symbol;Acc:HGNC:28788]	protein_coding
ENSG00000111911	1109.07	1.2929	8.76843e-06	6	125956781	125980244	HINT3	histidine triad nucleotide binding protein 3 [Source:HGNC Symbol;Acc:HGNC:18468]	protein_coding
ENSG00000132613	3506.88	1.29316	2.84422e-06	16	70661204	70686066	MTSS1L	MTSS1L, I-BAR domain containing [Source:HGNC Symbol;Acc:HGNC:25094]	protein_coding
ENSG00000117280	241.854	1.29361	0.000100471	1	205767986	205775460	RAB29	RAB29, member RAS oncogene family [Source:HGNC Symbol;Acc:HGNC:9789]	protein_coding
ENSG00000171224	825.342	1.29366	0.000237388	10	69630251	69633599	FAM241B	family with sequence similarity 241 member B [Source:HGNC Symbol;Acc:HGNC:23519]	protein_coding
ENSG00000185305	343.671	1.29598	0.00046101	5	53883945	54310582	ARL15	ADP ribosylation factor like GTPase 15 [Source:HGNC Symbol;Acc:HGNC:25945]	protein_coding
ENSG00000131089	3466.97	1.29686	1.46373e-07	X	63634967	63809274	ARHGEF9	Cdc42 guanine nucleotide exchange factor 9 [Source:HGNC Symbol;Acc:HGNC:14561]	protein_coding
ENSG00000105928	647.161	1.29856	0.00482304	7	24698351	24758113	GSDME	gasdermin E [Source:HGNC Symbol;Acc:HGNC:2810]	protein_coding
ENSG00000134215	239.469	1.29863	0.00773282	1	107571160	107965144	VAV3	vav guanine nucleotide exchange factor 3 [Source:HGNC Symbol;Acc:HGNC:12659]	protein_coding
ENSG00000143153	2755.39	1.2987	0.00847901	1	169105697	169132722	ATP1B1	ATPase Na+/K+ transporting subunit beta 1 [Source:HGNC Symbol;Acc:HGNC:804]	protein_coding
ENSG00000035862	10287.7	1.30064	0.00106632	17	78852977	78925387	TIMP2	TIMP metallopeptidase inhibitor 2 [Source:HGNC Symbol;Acc:HGNC:11821]	protein_coding
ENSG00000164970	2476	1.3009	0.00157442	9	34398184	34458570	FAM219A	family with sequence similarity 219 member A [Source:HGNC Symbol;Acc:HGNC:19920]	protein_coding
ENSG00000184402	1641.76	1.30355	1.77015e-07	20	62143795	62182484	SS18L1	SS18L1, nBAF chromatin remodeling complex subunit [Source:HGNC Symbol;Acc:HGNC:15592]	protein_coding
ENSG00000176049	1720.41	1.30474	7.88659e-07	5	147585439	147782848	JAKMIP2	janus kinase and microtubule interacting protein 2 [Source:HGNC Symbol;Acc:HGNC:29067]	protein_coding
ENSG00000157985	3858.74	1.30523	4.90196e-08	2	235494089	236131800	AGAP1	ArfGAP with GTPase domain, ankyrin repeat and PH domain 1 [Source:HGNC Symbol;Acc:HGNC:16922]	protein_coding
ENSG00000196110	155.957	1.30629	0.00377481	19	9294275	9309838	ZNF699	zinc finger protein 699 [Source:HGNC Symbol;Acc:HGNC:24750]	protein_coding
ENSG00000144724	2052.93	1.30921	0.000814458	3	61561569	62297613	PTPRG	protein tyrosine phosphatase, receptor type G [Source:HGNC Symbol;Acc:HGNC:9671]	protein_coding
ENSG00000141837	222.064	1.30922	0.00123672	19	13206442	13633025	CACNA1A	calcium voltage-gated channel subunit alpha1 A [Source:HGNC Symbol;Acc:HGNC:1388]	protein_coding
ENSG00000154429	697.61	1.31035	0.00156389	1	229321005	229343294	CCSAP	centriole, cilia and spindle associated protein [Source:HGNC Symbol;Acc:HGNC:29578]	protein_coding
ENSG00000092964	10131.8	1.31061	9.84488e-06	8	26514022	26658178	DPYSL2	dihydropyrimidinase like 2 [Source:HGNC Symbol;Acc:HGNC:3014]	protein_coding
ENSG00000240694	4685.73	1.31074	5.42705e-05	8	26504686	26514092	PNMA2	PNMA family member 2 [Source:HGNC Symbol;Acc:HGNC:9159]	protein_coding
ENSG00000163683	1086.53	1.31161	0.000814458	4	39546330	39639090	SMIM14	small integral membrane protein 14 [Source:HGNC Symbol;Acc:HGNC:27321]	protein_coding
ENSG00000143590	275.797	1.31241	0.00107055	1	155078872	155087538	EFNA3	ephrin A3 [Source:HGNC Symbol;Acc:HGNC:3223]	protein_coding
ENSG00000004660	286.518	1.31255	0.00029568	17	3860315	3894891	CAMKK1	calcium/calmodulin dependent protein kinase kinase 1 [Source:HGNC Symbol;Acc:HGNC:1469]	protein_coding
ENSG00000198961	7199.6	1.31269	0.00160542	5	109334709	109409994	PJA2	praja ring finger ubiquitin ligase 2 [Source:HGNC Symbol;Acc:HGNC:17481]	protein_coding
ENSG00000143669	436.44	1.31285	8.06395e-06	1	235661041	235883640	LYST	lysosomal trafficking regulator [Source:HGNC Symbol;Acc:HGNC:1968]	protein_coding
ENSG00000161647	413.51	1.31498	0.00213287	17	43800799	43833170	MPP3	membrane palmitoylated protein 3 [Source:HGNC Symbol;Acc:HGNC:7221]	protein_coding
ENSG00000155970	184.918	1.31609	0.000287814	8	17027238	17122644	MICU3	mitochondrial calcium uptake family member 3 [Source:HGNC Symbol;Acc:HGNC:27820]	protein_coding
ENSG00000267508	276.847	1.31691	1.06325e-05	19	44382298	44401608	ZNF285	zinc finger protein 285 [Source:HGNC Symbol;Acc:HGNC:13079]	protein_coding
ENSG00000116117	1084.88	1.31866	4.90653e-05	2	204545793	205620162	PARD3B	par-3 family cell polarity regulator beta [Source:HGNC Symbol;Acc:HGNC:14446]	protein_coding
ENSG00000145284	4058.5	1.3189	0.00117674	4	82629539	82798857	SCD5	stearoyl-CoA desaturase 5 [Source:HGNC Symbol;Acc:HGNC:21088]	protein_coding
ENSG00000237854	112.57	1.31906	0.00424895	17	68101908	68115518	LINC00674	long intergenic non-protein coding RNA 674 [Source:HGNC Symbol;Acc:HGNC:44355]	transcribed_unprocessed_pseudogene
ENSG00000180611	291.984	1.31929	0.00424697	3	192796815	192918161	MB21D2	Mab-21 domain containing 2 [Source:HGNC Symbol;Acc:HGNC:30438]	protein_coding
ENSG00000173221	298.619	1.3204	0.000286042	5	95751319	95823005	GLRX	glutaredoxin [Source:HGNC Symbol;Acc:HGNC:4330]	protein_coding
ENSG00000243335	1380.87	1.3218	4.03949e-07	7	66628767	66649067	KCTD7	potassium channel tetramerization domain containing 7 [Source:HGNC Symbol;Acc:HGNC:21957]	protein_coding
ENSG00000136866	376.671	1.32231	3.2414e-05	9	113038380	113056759	ZFP37	ZFP37 zinc finger protein [Source:HGNC Symbol;Acc:HGNC:12863]	protein_coding
ENSG00000068903	1888.49	1.3229	9.8576e-08	19	38878555	38899862	SIRT2	sirtuin 2 [Source:HGNC Symbol;Acc:HGNC:10886]	protein_coding
ENSG00000077063	368.965	1.32326	0.000656417	7	117710651	117874139	CTTNBP2	cortactin binding protein 2 [Source:HGNC Symbol;Acc:HGNC:15679]	protein_coding
ENSG00000071242	2151.75	1.32414	0.000690455	6	166409364	166906451	RPS6KA2	ribosomal protein S6 kinase A2 [Source:HGNC Symbol;Acc:HGNC:10431]	protein_coding
ENSG00000267909	401.62	1.32489	0.00494382	14	69569816	69574837	CCDC177	coiled-coil domain containing 177 [Source:HGNC Symbol;Acc:HGNC:23243]	protein_coding
ENSG00000169122	740.513	1.32522	5.43304e-06	8	57994509	58204279	FAM110B	family with sequence similarity 110 member B [Source:HGNC Symbol;Acc:HGNC:28587]	protein_coding
ENSG00000146950	1397.43	1.32537	0.000227845	X	9786456	9949443	SHROOM2	shroom family member 2 [Source:HGNC Symbol;Acc:HGNC:630]	protein_coding
ENSG00000021574	1401.12	1.32541	1.17893e-05	2	32063547	32157637	SPAST	spastin [Source:HGNC Symbol;Acc:HGNC:11233]	protein_coding
ENSG00000128266	1946.33	1.32555	2.59791e-05	22	23070361	23125037	GNAZ	G protein subunit alpha z [Source:HGNC Symbol;Acc:HGNC:4395]	protein_coding
ENSG00000164620	309.636	1.32755	8.93966e-05	5	141636950	141641077	RELL2	RELT like 2 [Source:HGNC Symbol;Acc:HGNC:26902]	protein_coding
ENSG00000185274	2084.03	1.32928	0.00645508	7	71132169	71713600	GALNT17	polypeptide N-acetylgalactosaminyltransferase 17 [Source:HGNC Symbol;Acc:HGNC:16347]	protein_coding
ENSG00000173805	424.659	1.32988	0.000598051	17	41717742	41734644	HAP1	huntingtin associated protein 1 [Source:HGNC Symbol;Acc:HGNC:4812]	protein_coding
ENSG00000111879	418.556	1.33203	8.04484e-05	6	118959763	119149387	FAM184A	family with sequence similarity 184 member A [Source:HGNC Symbol;Acc:HGNC:20991]	protein_coding
ENSG00000041515	305.574	1.33326	4.39313e-05	13	108596152	109208007	MYO16	myosin XVI [Source:HGNC Symbol;Acc:HGNC:29822]	protein_coding
ENSG00000008086	525.871	1.33354	0.0020671	X	18425583	18653629	CDKL5	cyclin dependent kinase like 5 [Source:HGNC Symbol;Acc:HGNC:11411]	protein_coding
ENSG00000113161	11167.1	1.33435	0.00104925	5	75336329	75362104	HMGCR	3-hydroxy-3-methylglutaryl-CoA reductase [Source:HGNC Symbol;Acc:HGNC:5006]	protein_coding
ENSG00000118263	1910.06	1.33572	0.00659046	2	207074137	207167267	KLF7	Kruppel like factor 7 [Source:HGNC Symbol;Acc:HGNC:6350]	protein_coding
ENSG00000133216	6530.78	1.33628	5.52155e-06	1	22710839	22921500	EPHB2	EPH receptor B2 [Source:HGNC Symbol;Acc:HGNC:3393]	protein_coding
ENSG00000112294	1619.28	1.33637	8.41081e-06	6	24494852	24537207	ALDH5A1	aldehyde dehydrogenase 5 family member A1 [Source:HGNC Symbol;Acc:HGNC:408]	protein_coding
ENSG00000125354	2004.86	1.33845	0.000392479	X	119615724	119693370	SEPT6	septin 6 [Source:HGNC Symbol;Acc:HGNC:15848]	protein_coding
ENSG00000164506	462.947	1.33884	7.44061e-05	6	147204425	147390476	STXBP5	syntaxin binding protein 5 [Source:HGNC Symbol;Acc:HGNC:19665]	protein_coding
ENSG00000179604	2827.87	1.34065	2.17786e-05	17	73283624	73312175	CDC42EP4	CDC42 effector protein 4 [Source:HGNC Symbol;Acc:HGNC:17147]	protein_coding
ENSG00000168785	2177.37	1.34073	1.85608e-08	4	98470367	98658629	TSPAN5	tetraspanin 5 [Source:HGNC Symbol;Acc:HGNC:17753]	protein_coding
ENSG00000204967	548.962	1.3422	1.64158e-05	5	140806929	141012344	PCDHA4	protocadherin alpha 4 [Source:HGNC Symbol;Acc:HGNC:8670]	protein_coding
ENSG00000138439	885.287	1.34261	1.73057e-06	2	202635188	202769757	FAM117B	family with sequence similarity 117 member B [Source:HGNC Symbol;Acc:HGNC:14440]	protein_coding
ENSG00000182985	4174.45	1.34364	7.53908e-05	11	115169218	115504957	CADM1	cell adhesion molecule 1 [Source:HGNC Symbol;Acc:HGNC:5951]	protein_coding
ENSG00000095203	195.966	1.34409	0.000837441	9	109171975	109320964	EPB41L4B	erythrocyte membrane protein band 4.1 like 4B [Source:HGNC Symbol;Acc:HGNC:19818]	protein_coding
ENSG00000183354	857.327	1.34439	0.000117099	9	5881596	6007901	KIAA2026	KIAA2026 [Source:HGNC Symbol;Acc:HGNC:23378]	protein_coding
ENSG00000164853	281.308	1.34572	0.00820925	7	1232907	1237318	UNCX	UNC homeobox [Source:HGNC Symbol;Acc:HGNC:33194]	protein_coding
ENSG00000233175	57.6602	1.3463	0.00742845	17	45238028	45241734	AC008105.1	uncharacterized LOC107985040 [Source:NCBI gene;Acc:107985040]	antisense
[truncated: 1,403 more rows]

## Sheet: DEGs in RSTS
List of DEGs in RSTS
The Table shows the list of differentially expressed genes (DEGs) obtained by comparing expression profiles in the progression from RSTS iPSC-derived neural progenitors to mature neuronal stages (i-neurons vs neural progenitors). An overall of 2712 DEGs with a padj(FDR)<0.01 emerged from the analysis: 1440 were reported as Down Regulated Genes (DRGs) while 1999 as Up Regulated genes (URGs). Each …
GeneID	baseMean	log2FoldChange	padj	chromosome	start_position	end_position	external_gene_name	description	gene_biotype
ENSG00000131914	541.476	-6.42051	4.26628e-44	1	26410778	26429722	LIN28A	lin-28 homolog A [Source:HGNC Symbol;Acc:HGNC:15986]	protein_coding
ENSG00000167941	205.871	-4.76762	2.41145e-16	17	43753731	43758788	SOST	sclerostin [Source:HGNC Symbol;Acc:HGNC:13771]	protein_coding
ENSG00000106538	230.301	-3.92797	1.84601e-13	7	150338317	150341674	RARRES2	retinoic acid receptor responder 2 [Source:HGNC Symbol;Acc:HGNC:9868]	protein_coding
ENSG00000006453	255.259	-3.92401	2.6515e-19	7	98291651	98401068	BAIAP2L1	BAI1 associated protein 2 like 1 [Source:HGNC Symbol;Acc:HGNC:21649]	protein_coding
ENSG00000180448	649.013	-3.82367	4.73304e-15	19	1065923	1086628	ARHGAP45	Rho GTPase activating protein 45 [Source:HGNC Symbol;Acc:HGNC:17102]	protein_coding
ENSG00000125740	2229.56	-3.74753	1.47784e-07	19	45467995	45475179	FOSB	FosB proto-oncogene, AP-1 transcription factor subunit [Source:HGNC Symbol;Acc:HGNC:3797]	protein_coding
ENSG00000100122	28.8764	-3.73243	1.84401e-05	22	26599278	26618088	CRYBB1	crystallin beta B1 [Source:HGNC Symbol;Acc:HGNC:2397]	protein_coding
ENSG00000170345	6587.79	-3.49859	1.19442e-14	14	75278774	75282230	FOS	Fos proto-oncogene, AP-1 transcription factor subunit [Source:HGNC Symbol;Acc:HGNC:3796]	protein_coding
ENSG00000108255	21.4459	-3.40581	7.23134e-06	17	29246863	29254494	CRYBA1	crystallin beta A1 [Source:HGNC Symbol;Acc:HGNC:2394]	protein_coding
ENSG00000230623	23.3344	-3.31977	2.79681e-06	1	200333193	200478360	AC104461.1	novel transcript, antisense to ZNF281	processed_transcript
ENSG00000162551	697.13	-3.30303	7.52862e-14	1	21509372	21578412	ALPL	alkaline phosphatase, liver/bone/kidney [Source:HGNC Symbol;Acc:HGNC:438]	protein_coding
ENSG00000275713	154.208	-3.28393	2.18252e-16	6	26251651	26253710	HIST1H2BH	histone cluster 1 H2B family member h [Source:HGNC Symbol;Acc:HGNC:4755]	protein_coding
ENSG00000153551	252.225	-3.26824	1.20454e-12	3	32391671	32483067	CMTM7	CKLF like MARVEL transmembrane domain containing 7 [Source:HGNC Symbol;Acc:HGNC:19178]	protein_coding
ENSG00000077009	30.0824	-3.26237	8.32553e-06	19	3933103	3942416	NMRK2	nicotinamide riboside kinase 2 [Source:HGNC Symbol;Acc:HGNC:17871]	protein_coding
ENSG00000100987	22.536	-3.25909	0.000173118	20	25070885	25082365	VSX1	visual system homeobox 1 [Source:HGNC Symbol;Acc:HGNC:12723]	protein_coding
ENSG00000101115	642.487	-3.25245	3.44055e-12	20	51782331	51802520	SALL4	spalt like transcription factor 4 [Source:HGNC Symbol;Acc:HGNC:15924]	protein_coding
ENSG00000278530	15.6078	-3.23641	4.82351e-05	X	80228489	80335364	CHMP1B2P	charged multivesicular body protein 1B2, pseudogene [Source:HGNC Symbol;Acc:HGNC:49380]	transcribed_unitary_pseudogene
ENSG00000019582	34.4495	-3.16232	6.26351e-08	5	150401637	150412929	CD74	CD74 molecule [Source:HGNC Symbol;Acc:HGNC:1697]	protein_coding
ENSG00000238276	15.3987	-3.135	0.0004302	10	118241564	118267710	AL354863.1	uncharacterized LOC101927760 [Source:NCBI gene;Acc:101927760]	processed_transcript
ENSG00000175513	33.377	-3.09043	1.43731e-06	11	65945445	65959963	TSGA10IP	testis specific 10 interacting protein [Source:HGNC Symbol;Acc:HGNC:26555]	protein_coding
ENSG00000214491	86.646	-3.07042	1.32719e-08	22	30522799	30546682	SEC14L6	SEC14 like lipid binding 6 [Source:HGNC Symbol;Acc:HGNC:40047]	protein_coding
ENSG00000028137	17.4176	-3.06121	0.000233032	1	12167003	12209228	TNFRSF1B	TNF receptor superfamily member 1B [Source:HGNC Symbol;Acc:HGNC:11917]	protein_coding
ENSG00000276462	12.5935	-3.02261	0.00625128	9	41100794	41106229	BX255923.2	novel transcript	lincRNA
ENSG00000143320	3892.76	-2.99687	5.87855e-12	1	156699606	156705816	CRABP2	cellular retinoic acid binding protein 2 [Source:HGNC Symbol;Acc:HGNC:2339]	protein_coding
ENSG00000154760	28.6695	-2.94797	7.04221e-06	17	35435096	35448837	SLFN13	schlafen family member 13 [Source:HGNC Symbol;Acc:HGNC:26481]	protein_coding
ENSG00000259803	15.3244	-2.9378	0.000163226	16	89195761	89201664	SLC22A31	solute carrier family 22 member 31 [Source:HGNC Symbol;Acc:HGNC:27091]	protein_coding
ENSG00000281398	64.6291	-2.92856	2.60911e-07	5	139274102	139284899	SNHG4	small nucleolar RNA host gene 4 [Source:HGNC Symbol;Acc:HGNC:32964]	lincRNA
ENSG00000100206	37.0675	-2.91991	3.42497e-07	22	38518949	38570286	DMC1	DNA meiotic recombinase 1 [Source:HGNC Symbol;Acc:HGNC:2927]	protein_coding
ENSG00000149948	3511.44	-2.9014	8.07314e-10	12	65824131	65966295	HMGA2	high mobility group AT-hook 2 [Source:HGNC Symbol;Acc:HGNC:5009]	protein_coding
ENSG00000105699	556.648	-2.89849	4.15679e-09	19	35248330	35267964	LSR	lipolysis stimulated lipoprotein receptor [Source:HGNC Symbol;Acc:HGNC:29572]	protein_coding
ENSG00000132793	158.983	-2.86513	1.7186e-08	20	41340920	41360582	LPIN3	lipin 3 [Source:HGNC Symbol;Acc:HGNC:14451]	protein_coding
ENSG00000231977	51.4878	-2.82835	1.06362e-05	20	63166797	63180903	AL096828.1	novel transcript	lincRNA
ENSG00000137819	30.9018	-2.82745	7.72997e-05	15	69298947	69407780	PAQR5	progestin and adipoQ receptor family member 5 [Source:HGNC Symbol;Acc:HGNC:29645]	protein_coding
ENSG00000184697	460.957	-2.80124	0.00490464	16	3014712	3020071	CLDN6	claudin 6 [Source:HGNC Symbol;Acc:HGNC:2048]	protein_coding
ENSG00000164626	16.2386	-2.78874	0.000424079	6	39188973	39229450	KCNK5	potassium two pore domain channel subfamily K member 5 [Source:HGNC Symbol;Acc:HGNC:6280]	protein_coding
ENSG00000187772	642.282	-2.78479	1.34328e-20	6	104936616	105083332	LIN28B	lin-28 homolog B [Source:HGNC Symbol;Acc:HGNC:32207]	protein_coding
ENSG00000164362	16.2848	-2.77697	0.00254817	5	1253147	1295069	TERT	telomerase reverse transcriptase [Source:HGNC Symbol;Acc:HGNC:11730]	protein_coding
ENSG00000110077	14.2051	-2.72029	0.00390904	11	60172014	60184666	MS4A6A	membrane spanning 4-domains A6A [Source:HGNC Symbol;Acc:HGNC:13375]	protein_coding
ENSG00000120738	7093.26	-2.71033	4.86527e-10	5	138465490	138469315	EGR1	early growth response 1 [Source:HGNC Symbol;Acc:HGNC:3238]	protein_coding
ENSG00000096696	413.341	-2.70128	1.17496e-06	6	7541575	7586717	DSP	desmoplakin [Source:HGNC Symbol;Acc:HGNC:3052]	protein_coding
ENSG00000186777	79.8855	-2.68102	8.31478e-09	4	270675	305321	ZNF732	zinc finger protein 732 [Source:HGNC Symbol;Acc:HGNC:37138]	protein_coding
ENSG00000065618	32.7077	-2.67222	0.00235602	10	104031286	104085957	COL17A1	collagen type XVII alpha 1 chain [Source:HGNC Symbol;Acc:HGNC:2194]	protein_coding
ENSG00000176399	168.268	-2.64794	1.94896e-09	9	22446841	22455740	DMRTA1	DMRT like family A1 [Source:HGNC Symbol;Acc:HGNC:13826]	protein_coding
ENSG00000251689	8.61061	-2.64602	0.00271808	4	269866	270175	AC079140.5	novel zinc finger protein pseudogene	processed_pseudogene
ENSG00000198203	143.178	-2.64487	9.10878e-06	2	108288639	108309915	SULT1C2	sulfotransferase family 1C member 2 [Source:HGNC Symbol;Acc:HGNC:11456]	protein_coding
ENSG00000254760	33.2373	-2.64237	2.7495e-05	19	51414298	51414965	AC008750.1	novel transcript, antisense to SIGLEC10	antisense
ENSG00000236154	27.1684	-2.63764	0.000345191	10	69575807	69577154	AL450311.2	novel transcript	antisense
ENSG00000151376	59.9852	-2.63319	1.37275e-05	11	86441108	86672636	ME3	malic enzyme 3 [Source:HGNC Symbol;Acc:HGNC:6985]	protein_coding
ENSG00000186838	28.3506	-2.62066	0.000233777	19	39515113	39520686	SELENOV	selenoprotein V [Source:HGNC Symbol;Acc:HGNC:30399]	protein_coding
ENSG00000250838	33.5403	-2.61039	2.68955e-05	17	48995266	48997492	AC091133.2	novel transcript	antisense
ENSG00000249693	9.19082	-2.59221	0.00316496	4	56530609	56603507	THEGL	theg spermatid protein like [Source:HGNC Symbol;Acc:HGNC:43771]	protein_coding
ENSG00000126218	9.89214	-2.58674	0.00382282	13	113122814	113149529	F10	coagulation factor X [Source:HGNC Symbol;Acc:HGNC:3528]	protein_coding
ENSG00000139219	3390.14	-2.57898	3.89681e-09	12	47972965	48004554	COL2A1	collagen type II alpha 1 chain [Source:HGNC Symbol;Acc:HGNC:2200]	protein_coding
ENSG00000230453	35.1417	-2.5699	9.91511e-05	9	33524394	33573009	ANKRD18B	ankyrin repeat domain 18B [Source:HGNC Symbol;Acc:HGNC:23644]	protein_coding
ENSG00000121570	109.149	-2.56325	2.60155e-07	3	109326141	109337572	DPPA4	developmental pluripotency associated 4 [Source:HGNC Symbol;Acc:HGNC:19200]	protein_coding
ENSG00000176092	38.7031	-2.53758	4.70489e-05	1	26321698	26360080	CRYBG2	crystallin beta-gamma domain containing 2 [Source:HGNC Symbol;Acc:HGNC:17295]	protein_coding
ENSG00000085276	162.207	-2.5337	1.67758e-05	3	169083499	169663618	MECOM	MDS1 and EVI1 complex locus [Source:HGNC Symbol;Acc:HGNC:3498]	protein_coding
ENSG00000184260	40.3238	-2.5292	2.0771e-06	1	149886975	149887364	HIST2H2AC	histone cluster 2 H2A family member c [Source:HGNC Symbol;Acc:HGNC:4738]	protein_coding
ENSG00000204711	6.86209	-2.51722	0.00612504	9	69820793	69906232	C9orf135	chromosome 9 open reading frame 135 [Source:HGNC Symbol;Acc:HGNC:31422]	protein_coding
ENSG00000220785	101.44	-2.50213	9.32948e-06	1	32231658	32241620	MTMR9LP	myotubularin related protein 9-like, pseudogene [Source:HGNC Symbol;Acc:HGNC:27920]	transcribed_unprocessed_pseudogene
ENSG00000178999	2109.13	-2.47684	1.97024e-12	17	8204733	8210600	AURKB	aurora kinase B [Source:HGNC Symbol;Acc:HGNC:11390]	protein_coding
ENSG00000096060	677.4	-2.47642	3.49984e-12	6	35573585	35728583	FKBP5	FK506 binding protein 5 [Source:HGNC Symbol;Acc:HGNC:3721]	protein_coding
ENSG00000151062	13.4181	-2.46888	0.00550342	12	1791957	1918836	CACNA2D4	calcium voltage-gated channel auxiliary subunit alpha2delta 4 [Source:HGNC Symbol;Acc:HGNC:20202]	protein_coding
ENSG00000148908	36.3692	-2.46835	0.000102411	10	119499828	119542708	RGS10	regulator of G protein signaling 10 [Source:HGNC Symbol;Acc:HGNC:9992]	protein_coding
ENSG00000028116	269.943	-2.46267	2.14412e-09	2	57907629	58159920	VRK2	vaccinia related kinase 2 [Source:HGNC Symbol;Acc:HGNC:12719]	protein_coding
ENSG00000154342	125.718	-2.46069	0.00022119	1	228007051	228061260	WNT3A	Wnt family member 3A [Source:HGNC Symbol;Acc:HGNC:15983]	protein_coding
ENSG00000255441	76.1251	-2.46036	1.03717e-05	19	51415724	51417425	AC008750.2	uncharacterized LOC100129083 [Source:NCBI gene;Acc:100129083]	antisense
ENSG00000251095	58.3434	-2.45812	1.70728e-05	4	89551356	89726752	AC097478.1	novel transcript	antisense
ENSG00000204389	282.518	-2.44834	1.52737e-05	6	31815464	31817946	HSPA1A	heat shock protein family A (Hsp70) member 1A [Source:HGNC Symbol;Acc:HGNC:5232]	protein_coding
ENSG00000051523	322.025	-2.4475	3.9369e-08	16	88643283	88651152	CYBA	cytochrome b-245 alpha chain [Source:HGNC Symbol;Acc:HGNC:2577]	protein_coding
ENSG00000234840	24.097	-2.44075	0.000548627	9	22646200	22824213	LINC01239	long intergenic non-protein coding RNA 1239 [Source:HGNC Symbol;Acc:HGNC:49796]	lincRNA
ENSG00000137135	448.105	-2.4244	4.03994e-10	9	35658875	35675866	ARHGEF39	Rho guanine nucleotide exchange factor 39 [Source:HGNC Symbol;Acc:HGNC:25909]	protein_coding
ENSG00000177191	49.6368	-2.41918	1.3989e-05	19	41425359	41428730	B3GNT8	UDP-GlcNAc:betaGal beta-1,3-N-acetylglucosaminyltransferase 8 [Source:HGNC Symbol;Acc:HGNC:24139]	protein_coding
ENSG00000232445	25.1658	-2.41566	0.000225278	7	101308346	101310985	AC006329.1	novel transcript	antisense
ENSG00000134873	36.3682	-2.41138	0.000163639	13	95433604	95579759	CLDN10	claudin 10 [Source:HGNC Symbol;Acc:HGNC:2033]	protein_coding
ENSG00000198088	189.974	-2.40913	4.4243e-07	X	107123427	107206433	NUP62CL	nucleoporin 62 C-terminal like [Source:HGNC Symbol;Acc:HGNC:25960]	protein_coding
ENSG00000156463	78.2439	-2.4043	0.00581931	5	145936579	146081791	SH3RF2	SH3 domain containing ring finger 2 [Source:HGNC Symbol;Acc:HGNC:26299]	protein_coding
ENSG00000215417	84.465	-2.39164	1.85534e-08	13	91347820	91354579	MIR17HG	miR-17-92a-1 cluster host gene [Source:HGNC Symbol;Acc:HGNC:23564]	processed_transcript
ENSG00000158156	66.815	-2.38808	1.95512e-05	1	27959462	27968096	XKR8	XK related 8 [Source:HGNC Symbol;Acc:HGNC:25508]	protein_coding
ENSG00000106853	562.519	-2.38616	1.13836e-11	9	111549722	111599893	PTGR1	prostaglandin reductase 1 [Source:HGNC Symbol;Acc:HGNC:18429]	protein_coding
ENSG00000126453	612.742	-2.36945	1.51658e-12	19	49665142	49673916	BCL2L12	BCL2 like 12 [Source:HGNC Symbol;Acc:HGNC:13787]	protein_coding
ENSG00000169218	329.903	-2.36655	2.40175e-05	1	37611350	37634923	RSPO1	R-spondin 1 [Source:HGNC Symbol;Acc:HGNC:21679]	protein_coding
ENSG00000196503	65.5466	-2.36524	0.000538515	4	56505209	56525481	ARL9	ADP ribosylation factor like GTPase 9 [Source:HGNC Symbol;Acc:HGNC:23592]	protein_coding
ENSG00000261655	11.267	-2.36195	0.00344447	8	141353403	141355365	AC100803.2	novel transcript, overlapping to GPR20	sense_overlapping
ENSG00000256673	79.1009	-2.35709	2.78003e-06	12	9398355	9414851	AC141557.1	ovostatin (OVOS) pseudogene	unprocessed_pseudogene
ENSG00000186451	7.05163	-2.35672	0.00802656	3	57060441	57075432	SPATA12	spermatogenesis associated 12 [Source:HGNC Symbol;Acc:HGNC:23221]	protein_coding
ENSG00000130176	432.808	-2.3495	7.43772e-05	19	11538717	11550323	CNN1	calponin 1 [Source:HGNC Symbol;Acc:HGNC:2155]	protein_coding
ENSG00000068976	82.1192	-2.33662	1.02381e-07	11	64746389	64760297	PYGM	glycogen phosphorylase, muscle associated [Source:HGNC Symbol;Acc:HGNC:9726]	protein_coding
ENSG00000167553	3371.59	-2.31183	1.29352e-09	12	49188736	49274603	TUBA1C	tubulin alpha 1c [Source:HGNC Symbol;Acc:HGNC:20768]	protein_coding
ENSG00000214336	69.2377	-2.30991	2.87123e-05	2	88446787	88452656	FOXI3	forkhead box I3 [Source:HGNC Symbol;Acc:HGNC:35123]	protein_coding
ENSG00000229847	680.642	-2.30465	3.46336e-07	10	117473215	117545068	EMX2OS	EMX2 opposite strand/antisense RNA [Source:HGNC Symbol;Acc:HGNC:18511]	antisense
ENSG00000124145	440.3	-2.30036	5.87374e-07	20	45325288	45348424	SDC4	syndecan 4 [Source:HGNC Symbol;Acc:HGNC:10661]	protein_coding
ENSG00000205277	17.6544	-2.29298	0.00158163	7	100969623	101018949	MUC12	mucin 12, cell surface associated [Source:HGNC Symbol;Acc:HGNC:7510]	protein_coding
ENSG00000130762	147.927	-2.28099	1.41708e-06	1	3454426	3481113	ARHGEF16	Rho guanine nucleotide exchange factor 16 [Source:HGNC Symbol;Acc:HGNC:15515]	protein_coding
ENSG00000002933	13.0048	-2.27052	0.0071038	7	150800403	150805120	TMEM176A	transmembrane protein 176A [Source:HGNC Symbol;Acc:HGNC:24930]	protein_coding
ENSG00000085840	720.218	-2.26646	7.45299e-08	1	52372829	52404459	ORC1	origin recognition complex subunit 1 [Source:HGNC Symbol;Acc:HGNC:8487]	protein_coding
ENSG00000168671	10.7595	-2.25698	0.00410817	5	36035017	36071358	UGT3A2	UDP glycosyltransferase family 3 member A2 [Source:HGNC Symbol;Acc:HGNC:27266]	protein_coding
ENSG00000117399	4113.34	-2.25539	3.09351e-10	1	43358955	43363203	CDC20	cell division cycle 20 [Source:HGNC Symbol;Acc:HGNC:1723]	protein_coding
ENSG00000109255	703.588	-2.24959	2.15939e-07	4	55595229	55636698	NMU	neuromedin U [Source:HGNC Symbol;Acc:HGNC:7859]	protein_coding
ENSG00000112984	2162.09	-2.24655	2.2596e-10	5	138178719	138187715	KIF20A	kinesin family member 20A [Source:HGNC Symbol;Acc:HGNC:9787]	protein_coding
ENSG00000121211	495.873	-2.24481	2.54757e-12	4	153344649	153415118	MND1	meiotic nuclear divisions 1 [Source:HGNC Symbol;Acc:HGNC:24839]	protein_coding
ENSG00000072571	922.978	-2.24102	8.89463e-08	5	163460203	163491945	HMMR	hyaluronan mediated motility receptor [Source:HGNC Symbol;Acc:HGNC:5012]	protein_coding
ENSG00000142871	3860.33	-2.23566	1.89261e-07	1	85580761	85583962	CYR61	cysteine rich angiogenic inducer 61 [Source:HGNC Symbol;Acc:HGNC:2654]	protein_coding
ENSG00000261409	240.915	-2.23303	0.000168654	X	108719949	108724944	AL035425.3	novel transcript, overlapping to IRS4	sense_overlapping
ENSG00000197594	127.468	-2.2202	1.75596e-09	6	131808016	131895155	ENPP1	ectonucleotide pyrophosphatase/phosphodiesterase 1 [Source:HGNC Symbol;Acc:HGNC:3356]	protein_coding
ENSG00000110492	17281.1	-2.21173	2.46488e-08	11	46380756	46383837	MDK	midkine [Source:HGNC Symbol;Acc:HGNC:6972]	protein_coding
ENSG00000250081	17.0112	-2.20662	0.00325397	5	65486444	65487048	AC025176.1	novel transcript	lincRNA
ENSG00000134690	1892.19	-2.19932	2.09065e-12	1	37692418	37709719	CDCA8	cell division cycle associated 8 [Source:HGNC Symbol;Acc:HGNC:14629]	protein_coding
ENSG00000171345	224.067	-2.19812	0.00116546	17	41523617	41528308	KRT19	keratin 19 [Source:HGNC Symbol;Acc:HGNC:6436]	protein_coding
ENSG00000120937	52.4365	-2.19498	0.000228084	1	11857464	11858931	NPPB	natriuretic peptide B [Source:HGNC Symbol;Acc:HGNC:7940]	protein_coding
ENSG00000188112	10.5968	-2.19375	0.00271808	6	42101118	42142619	C6orf132	chromosome 6 open reading frame 132 [Source:HGNC Symbol;Acc:HGNC:21288]	protein_coding
ENSG00000166840	22.9645	-2.19236	0.00246916	11	58905398	59043527	GLYATL1	glycine-N-acyltransferase like 1 [Source:HGNC Symbol;Acc:HGNC:30519]	protein_coding
ENSG00000223749	36.2208	-2.18067	0.000224794	X	134543337	134546632	MIR503HG	MIR503 host gene [Source:HGNC Symbol;Acc:HGNC:28258]	lincRNA
ENSG00000168676	56.3322	-2.17908	0.00176777	16	67289428	67326763	KCTD19	potassium channel tetramerization domain containing 19 [Source:HGNC Symbol;Acc:HGNC:24753]	protein_coding
ENSG00000231609	263.096	-2.1784	0.000148316	2	62957326	63048640	AC007098.1	uncharacterized LOC100132215 [Source:NCBI gene;Acc:100132215]	antisense
ENSG00000165092	96.0124	-2.17699	0.00680798	9	72900662	73080442	ALDH1A1	aldehyde dehydrogenase 1 family member A1 [Source:HGNC Symbol;Acc:HGNC:402]	protein_coding
ENSG00000210154	25.0566	-2.17398	0.00224937	MT	7518	7585	MT-TD	mitochondrially encoded tRNA aspartic acid [Source:HGNC Symbol;Acc:HGNC:7478]	Mt_tRNA
ENSG00000279692	121.613	-2.17222	2.40799e-07	17	81395609	81397144	AC110285.7	TEC	TEC
ENSG00000173207	1627.5	-2.17045	6.99047e-12	1	154974653	154979249	CKS1B	CDC28 protein kinase regulatory subunit 1B [Source:HGNC Symbol;Acc:HGNC:19083]	protein_coding
ENSG00000228727	42.3767	-2.16947	0.00100883	6	31762799	31764851	SAPCD1	suppressor APC domain containing 1 [Source:HGNC Symbol;Acc:HGNC:13938]	protein_coding
ENSG00000080166	234.546	-2.16613	0.000703291	13	94436808	94479682	DCT	dopachrome tautomerase [Source:HGNC Symbol;Acc:HGNC:2709]	protein_coding
ENSG00000159958	183.5	-2.16448	4.77263e-06	22	41922023	41926818	TNFRSF13C	TNF receptor superfamily member 13C [Source:HGNC Symbol;Acc:HGNC:17755]	protein_coding
ENSG00000132749	47.1357	-2.16177	0.000533429	11	68707440	68751564	TESMIN	testis expressed metallothionein like protein [Source:HGNC Symbol;Acc:HGNC:7446]	protein_coding
ENSG00000166831	273.128	-2.15821	5.17106e-09	15	64739892	64775587	RBPMS2	RNA binding protein, mRNA processing factor 2 [Source:HGNC Symbol;Acc:HGNC:19098]	protein_coding
ENSG00000119614	120.105	-2.15315	0.00181096	14	74239472	74262738	VSX2	visual system homeobox 2 [Source:HGNC Symbol;Acc:HGNC:1975]	protein_coding
ENSG00000183798	588.421	-2.14309	7.66776e-10	20	41359966	41366827	EMILIN3	elastin microfibril interfacer 3 [Source:HGNC Symbol;Acc:HGNC:16123]	protein_coding
ENSG00000278023	130.799	-2.14292	2.26177e-06	17	35918066	35930773	RDM1	RAD52 motif containing 1 [Source:HGNC Symbol;Acc:HGNC:19950]	protein_coding
ENSG00000135451	1463.55	-2.14146	3.19084e-10	12	49323236	49331731	TROAP	trophinin associated protein [Source:HGNC Symbol;Acc:HGNC:12327]	protein_coding
ENSG00000087586	1166.62	-2.13413	1.92162e-08	20	56369389	56392337	AURKA	aurora kinase A [Source:HGNC Symbol;Acc:HGNC:11393]	protein_coding
ENSG00000167513	1134.67	-2.13359	7.22308e-08	16	88803213	88809258	CDT1	chromatin licensing and DNA replication factor 1 [Source:HGNC Symbol;Acc:HGNC:24576]	protein_coding
ENSG00000127423	179.037	-2.11396	1.61743e-06	1	25831913	25859458	AUNIP	aurora kinase A and ninein interacting protein [Source:HGNC Symbol;Acc:HGNC:28363]	protein_coding
ENSG00000109805	1690.79	-2.11304	1.47354e-09	4	17810902	17844862	NCAPG	non-SMC condensin I complex subunit G [Source:HGNC Symbol;Acc:HGNC:24304]	protein_coding
ENSG00000085999	714.239	-2.10923	8.68923e-08	1	46247688	46278473	RAD54L	RAD54 like [Source:HGNC Symbol;Acc:HGNC:9826]	protein_coding
ENSG00000143869	512.215	-2.10255	1.87741e-05	2	20666664	20679245	GDF7	growth differentiation factor 7 [Source:HGNC Symbol;Acc:HGNC:4222]	protein_coding
ENSG00000100479	293.552	-2.0912	7.23827e-08	14	49643555	49688422	POLE2	DNA polymerase epsilon 2, accessory subunit [Source:HGNC Symbol;Acc:HGNC:9178]	protein_coding
ENSG00000093009	719.096	-2.09118	4.96217e-08	22	19479459	19520612	CDC45	cell division cycle 45 [Source:HGNC Symbol;Acc:HGNC:1739]	protein_coding
ENSG00000154920	547.029	-2.08614	1.41467e-10	17	50373220	50381483	EME1	essential meiotic structure-specific endonuclease 1 [Source:HGNC Symbol;Acc:HGNC:24965]	protein_coding
ENSG00000100599	88.8662	-2.08556	0.000123096	14	92513774	92688994	RIN3	Ras and Rab interactor 3 [Source:HGNC Symbol;Acc:HGNC:18751]	protein_coding
ENSG00000094804	1090.73	-2.08468	1.61382e-06	17	40287633	40304657	CDC6	cell division cycle 6 [Source:HGNC Symbol;Acc:HGNC:1744]	protein_coding
ENSG00000086696	51.714	-2.07349	0.00674354	16	82035004	82098534	HSD17B2	hydroxysteroid 17-beta dehydrogenase 2 [Source:HGNC Symbol;Acc:HGNC:5211]	protein_coding
ENSG00000175063	3009.75	-2.07338	6.17105e-12	20	45812576	45816957	UBE2C	ubiquitin conjugating enzyme E2 C [Source:HGNC Symbol;Acc:HGNC:15937]	protein_coding
ENSG00000140451	774.322	-2.07317	1.16753e-05	15	64815632	64825668	PIF1	PIF1 5'-to-3' DNA helicase [Source:HGNC Symbol;Acc:HGNC:26220]	protein_coding
ENSG00000235169	15.4539	-2.07222	0.00553684	1	3772761	3775982	SMIM1	small integral membrane protein 1 (Vel blood group) [Source:HGNC Symbol;Acc:HGNC:44204]	protein_coding
ENSG00000170745	64.1187	-2.06936	0.00213591	2	17877847	18361616	KCNS3	potassium voltage-gated channel modifier subfamily S member 3 [Source:HGNC Symbol;Acc:HGNC:6302]	protein_coding
ENSG00000159217	6076.5	-2.06669	1.02164e-09	17	48997412	49055650	IGF2BP1	insulin like growth factor 2 mRNA binding protein 1 [Source:HGNC Symbol;Acc:HGNC:28866]	protein_coding
ENSG00000186871	282.035	-2.06537	3.11085e-05	X	72204657	72239047	ERCC6L	ERCC excision repair 6 like, spindle assembly checkpoint helicase [Source:HGNC Symbol;Acc:HGNC:20794]	protein_coding
ENSG00000140481	148.197	-2.06476	0.00108494	15	74202705	74336472	CCDC33	coiled-coil domain containing 33 [Source:HGNC Symbol;Acc:HGNC:26552]	protein_coding
ENSG00000215845	98.8906	-2.06345	7.9457e-06	1	161037631	161038990	TSTD1	thiosulfate sulfurtransferase like domain containing 1 [Source:HGNC Symbol;Acc:HGNC:35410]	protein_coding
ENSG00000228192	23.8589	-2.05809	0.000787744	1	42834681	42846422	AL512353.1	novel transcript, antisense to ERMAP	antisense
ENSG00000166803	201.702	-2.05465	3.52331e-06	15	64364311	64387687	PCLAF	PCNA clamp associated factor [Source:HGNC Symbol;Acc:HGNC:28961]	protein_coding
ENSG00000179256	147.977	-2.05343	5.27735e-05	12	14804650	14814182	SMCO3	single-pass membrane protein with coiled-coil domains 3 [Source:HGNC Symbol;Acc:HGNC:34401]	protein_coding
ENSG00000088340	114.348	-2.05207	0.00116711	20	35558737	35607562	FER1L4	fer-1 like family member 4, pseudogene [Source:HGNC Symbol;Acc:HGNC:15801]	transcribed_unitary_pseudogene
ENSG00000071205	245.54	-2.05107	2.9748e-05	4	147732063	148072780	ARHGAP10	Rho GTPase activating protein 10 [Source:HGNC Symbol;Acc:HGNC:26099]	protein_coding
ENSG00000165480	789.301	-2.04977	9.33541e-09	13	21153595	21176602	SKA3	spindle and kinetochore associated complex subunit 3 [Source:HGNC Symbol;Acc:HGNC:20262]	protein_coding
ENSG00000105427	23.0768	-2.04931	0.00445105	19	42387019	42390287	CNFN	cornifelin [Source:HGNC Symbol;Acc:HGNC:30183]	protein_coding
ENSG00000166851	3190.19	-2.04772	1.17158e-09	16	23677656	23690367	PLK1	polo like kinase 1 [Source:HGNC Symbol;Acc:HGNC:9077]	protein_coding
ENSG00000174498	3635.36	-2.03956	1.0051e-06	15	65327127	65378040	IGDCC3	immunoglobulin superfamily DCC subclass member 3 [Source:HGNC Symbol;Acc:HGNC:9700]	protein_coding
ENSG00000118640	31.6313	-2.03673	0.00119791	2	85561562	85582031	VAMP8	vesicle associated membrane protein 8 [Source:HGNC Symbol;Acc:HGNC:12647]	protein_coding
ENSG00000151773	25.1213	-2.03122	0.00111476	13	43823909	43879727	CCDC122	coiled-coil domain containing 122 [Source:HGNC Symbol;Acc:HGNC:26478]	protein_coding
ENSG00000142765	94.2457	-2.0206	0.000149549	1	27342020	27353937	SYTL1	synaptotagmin like 1 [Source:HGNC Symbol;Acc:HGNC:15584]	protein_coding
ENSG00000261373	16.707	-2.01775	0.00834597	16	89711856	89718165	VPS9D1-AS1	VPS9D1 antisense RNA 1 [Source:HGNC Symbol;Acc:HGNC:48915]	antisense
ENSG00000188522	109.6	-2.01651	0.0011943	17	18968789	19004804	FAM83G	family with sequence similarity 83 member G [Source:HGNC Symbol;Acc:HGNC:32554]	protein_coding
ENSG00000138722	1554.99	-2.0089	4.13211e-07	4	89879532	89954629	MMRN1	multimerin 1 [Source:HGNC Symbol;Acc:HGNC:7178]	protein_coding
ENSG00000137309	10736.2	-2.00562	8.82005e-10	6	34236873	34246231	HMGA1	high mobility group AT-hook 1 [Source:HGNC Symbol;Acc:HGNC:5010]	protein_coding
ENSG00000238142	18.0743	-2.00562	0.00565229	1	16888538	16889649	BX284668.5	uncharacterized LOC105376805 [Source:NCBI gene;Acc:105376805]	lincRNA
ENSG00000181965	229.188	-2.00027	6.44764e-05	5	135534282	135535949	NEUROG1	neurogenin 1 [Source:HGNC Symbol;Acc:HGNC:7764]	protein_coding
ENSG00000134802	40.6701	-1.99036	0.00301399	11	57406954	57427580	SLC43A3	solute carrier family 43 member 3 [Source:HGNC Symbol;Acc:HGNC:17466]	protein_coding
ENSG00000129007	24.9481	-1.98909	0.00432587	15	68190705	68206110	CALML4	calmodulin like 4 [Source:HGNC Symbol;Acc:HGNC:18445]	protein_coding
ENSG00000144554	1454.34	-1.9877	2.83116e-08	3	10026414	10101930	FANCD2	FA complementation group D2 [Source:HGNC Symbol;Acc:HGNC:3585]	protein_coding
ENSG00000065328	866.746	-1.98769	2.02499e-06	10	13161554	13211104	MCM10	minichromosome maintenance 10 replication initiation factor [Source:HGNC Symbol;Acc:HGNC:18043]	protein_coding
ENSG00000203760	504.066	-1.97666	1.48343e-07	6	126340174	126348875	CENPW	centromere protein W [Source:HGNC Symbol;Acc:HGNC:21488]	protein_coding
ENSG00000160447	556.546	-1.97646	4.93831e-09	9	128702523	128720918	PKN3	protein kinase N3 [Source:HGNC Symbol;Acc:HGNC:17999]	protein_coding
ENSG00000215784	47.8535	-1.97047	0.000119274	1	145096000	145112696	FAM72D	family with sequence similarity 72 member D [Source:HGNC Symbol;Acc:HGNC:33593]	protein_coding
ENSG00000213468	165.609	-1.96847	1.52264e-05	X	131688779	131830643	FIRRE	firre intergenic repeating RNA element [Source:HGNC Symbol;Acc:HGNC:49627]	processed_transcript
ENSG00000167900	931.419	-1.96822	3.25408e-05	17	78174075	78187233	TK1	thymidine kinase 1 [Source:HGNC Symbol;Acc:HGNC:11830]	protein_coding
ENSG00000037280	213.09	-1.96706	5.21762e-06	5	180601506	180649624	FLT4	fms related tyrosine kinase 4 [Source:HGNC Symbol;Acc:HGNC:3767]	protein_coding
ENSG00000185811	160.976	-1.96673	0.000188414	7	50304068	50405101	IKZF1	IKAROS family zinc finger 1 [Source:HGNC Symbol;Acc:HGNC:13176]	protein_coding
ENSG00000064655	260.579	-1.96596	0.000318126	20	46894624	47188844	EYA2	EYA transcriptional coactivator and phosphatase 2 [Source:HGNC Symbol;Acc:HGNC:3520]	protein_coding
ENSG00000145945	13.7313	-1.96225	0.00925176	6	3849373	3851320	FAM50B	family with sequence similarity 50 member B [Source:HGNC Symbol;Acc:HGNC:18789]	protein_coding
ENSG00000012211	18.8106	-1.95369	0.00428883	X	49175264	49186528	PRICKLE3	prickle planar cell polarity protein 3 [Source:HGNC Symbol;Acc:HGNC:6645]	protein_coding
ENSG00000182871	3454.1	-1.95187	2.36725e-05	21	45405137	45513720	COL18A1	collagen type XVIII alpha 1 chain [Source:HGNC Symbol;Acc:HGNC:2195]	protein_coding
ENSG00000120549	441.668	-1.95077	4.16161e-06	10	23694746	24547848	KIAA1217	KIAA1217 [Source:HGNC Symbol;Acc:HGNC:25428]	protein_coding
ENSG00000100092	43.8737	-1.94574	0.000222539	22	37634654	37656119	SH3BP1	SH3 domain binding protein 1 [Source:HGNC Symbol;Acc:HGNC:10824]	protein_coding
ENSG00000130303	63.3645	-1.94443	0.00298209	19	17402939	17405648	BST2	bone marrow stromal cell antigen 2 [Source:HGNC Symbol;Acc:HGNC:1119]	protein_coding
ENSG00000145779	136.87	-1.94113	1.35062e-05	5	119268692	119399688	TNFAIP8	TNF alpha induced protein 8 [Source:HGNC Symbol;Acc:HGNC:17260]	protein_coding
ENSG00000268658	78.4884	-1.94061	0.000349279	19	21483374	21503238	LINC00664	long intergenic non-protein coding RNA 664 [Source:HGNC Symbol;Acc:HGNC:44319]	lincRNA
ENSG00000175643	455.509	-1.93984	1.56672e-07	16	11249619	11381662	RMI2	RecQ mediated genome instability 2 [Source:HGNC Symbol;Acc:HGNC:28349]	protein_coding
ENSG00000183765	598.573	-1.9396	8.76353e-09	22	28687743	28742422	CHEK2	checkpoint kinase 2 [Source:HGNC Symbol;Acc:HGNC:16627]	protein_coding
ENSG00000279968	30.039	-1.93448	0.00128893	6	138725211	138773652	GVQW2	GVQW motif containing 2 [Source:HGNC Symbol;Acc:HGNC:51715]	protein_coding
ENSG00000158402	543.992	-1.93382	1.21153e-08	5	138285265	138338355	CDC25C	cell division cycle 25C [Source:HGNC Symbol;Acc:HGNC:1727]	protein_coding
ENSG00000119969	898.885	-1.93224	5.43603e-08	10	94501434	94613905	HELLS	helicase, lymphoid specific [Source:HGNC Symbol;Acc:HGNC:4861]	protein_coding
ENSG00000185201	1380.87	-1.9317	0.000173694	11	307631	315272	IFITM2	interferon induced transmembrane protein 2 [Source:HGNC Symbol;Acc:HGNC:5413]	protein_coding
ENSG00000156398	427.897	-1.92941	5.22145e-05	10	102714538	102743492	SFXN2	sideroflexin 2 [Source:HGNC Symbol;Acc:HGNC:16086]	protein_coding
ENSG00000260442	141.386	-1.92008	1.41069e-07	16	28878957	28879920	ATP2A1-AS1	ATP2A1 antisense RNA 1 [Source:HGNC Symbol;Acc:HGNC:51370]	antisense
ENSG00000279821	61.1096	-1.91597	0.00155183	5	177476631	177479656	AC145098.2	TEC	TEC
ENSG00000102034	326.899	-1.91347	9.33541e-09	X	130064874	130110716	ELF4	E74 like ETS transcription factor 4 [Source:HGNC Symbol;Acc:HGNC:3319]	protein_coding
ENSG00000101057	3392.04	-1.90905	1.59313e-05	20	43667019	43716496	MYBL2	MYB proto-oncogene like 2 [Source:HGNC Symbol;Acc:HGNC:7548]	protein_coding
ENSG00000119514	359.304	-1.90787	0.000322809	9	98807699	98850081	GALNT12	polypeptide N-acetylgalactosaminyltransferase 12 [Source:HGNC Symbol;Acc:HGNC:19877]	protein_coding
ENSG00000125046	57.1522	-1.9048	0.00388114	3	8619400	8745040	SSUH2	ssu-2 homolog (C. elegans) [Source:HGNC Symbol;Acc:HGNC:24809]	protein_coding
ENSG00000147536	754.064	-1.90463	2.76762e-07	8	41529206	41545046	GINS4	GINS complex subunit 4 [Source:HGNC Symbol;Acc:HGNC:28226]	protein_coding
ENSG00000122952	1825.67	-1.9001	4.23088e-08	10	56357228	56361275	ZWINT	ZW10 interacting kinetochore protein [Source:HGNC Symbol;Acc:HGNC:13195]	protein_coding
ENSG00000224420	128.932	-1.89467	1.74142e-06	19	49688664	49690575	ADM5	adrenomedullin 5 (putative) [Source:HGNC Symbol;Acc:HGNC:27293]	protein_coding
ENSG00000149054	54.8889	-1.88754	0.000402671	11	6926404	7001004	ZNF215	zinc finger protein 215 [Source:HGNC Symbol;Acc:HGNC:13007]	protein_coding
ENSG00000071539	870.44	-1.88157	2.94017e-05	5	892643	919357	TRIP13	thyroid hormone receptor interactor 13 [Source:HGNC Symbol;Acc:HGNC:12307]	protein_coding
ENSG00000154839	404.632	-1.8791	7.91311e-07	18	50374995	50394173	SKA1	spindle and kinetochore associated complex subunit 1 [Source:HGNC Symbol;Acc:HGNC:28109]	protein_coding
ENSG00000089685	3457.35	-1.87789	2.08927e-06	17	78214186	78225636	BIRC5	baculoviral IAP repeat containing 5 [Source:HGNC Symbol;Acc:HGNC:593]	protein_coding
ENSG00000197299	665.329	-1.8761	3.11161e-08	15	90717327	90816165	BLM	Bloom syndrome RecQ like helicase [Source:HGNC Symbol;Acc:HGNC:1058]	protein_coding
ENSG00000123975	1930.42	-1.87496	2.00355e-09	9	89311198	89316703	CKS2	CDC28 protein kinase regulatory subunit 2 [Source:HGNC Symbol;Acc:HGNC:2000]	protein_coding
ENSG00000129173	248.597	-1.8736	2.96152e-05	11	19224063	19241620	E2F8	E2F transcription factor 8 [Source:HGNC Symbol;Acc:HGNC:24727]	protein_coding
ENSG00000075884	53.2713	-1.87141	0.0067875	2	143091362	143768352	ARHGAP15	Rho GTPase activating protein 15 [Source:HGNC Symbol;Acc:HGNC:21030]	protein_coding
ENSG00000121152	1261	-1.87138	2.59189e-06	2	96335787	96373845	NCAPH	non-SMC condensin I complex subunit H [Source:HGNC Symbol;Acc:HGNC:1112]	protein_coding
ENSG00000157456	2546.29	-1.87001	4.19049e-08	15	59105078	59125045	CCNB2	cyclin B2 [Source:HGNC Symbol;Acc:HGNC:1580]	protein_coding
ENSG00000267040	26.7007	-1.8698	0.00239159	18	57630302	57669296	AC027097.1	uncharacterized LOC100505549 [Source:NCBI gene;Acc:100505549]	antisense
ENSG00000171223	766.828	-1.86929	5.88719e-05	19	12791496	12793315	JUNB	JunB proto-oncogene, AP-1 transcription factor subunit [Source:HGNC Symbol;Acc:HGNC:6205]	protein_coding
ENSG00000163874	95.5907	-1.86919	1.14899e-05	1	37474552	37484379	ZC3H12A	zinc finger CCCH-type containing 12A [Source:HGNC Symbol;Acc:HGNC:26259]	protein_coding
ENSG00000228223	26.0285	-1.86862	0.00271779	6	26521709	26527404	HCG11	HLA complex group 11 [Source:HGNC Symbol;Acc:HGNC:17707]	lincRNA
ENSG00000164104	13401.4	-1.86669	5.58853e-07	4	173331695	173335125	HMGB2	high mobility group box 2 [Source:HGNC Symbol;Acc:HGNC:5000]	protein_coding
ENSG00000136492	475.34	-1.86451	7.9457e-06	17	61681266	61863521	BRIP1	BRCA1 interacting protein C-terminal helicase 1 [Source:HGNC Symbol;Acc:HGNC:20473]	protein_coding
ENSG00000116017	644.906	-1.863	6.10732e-10	19	925781	975934	ARID3A	AT-rich interaction domain 3A [Source:HGNC Symbol;Acc:HGNC:3031]	protein_coding
ENSG00000112118	4246.41	-1.859	3.59401e-09	6	52264009	52284881	MCM3	minichromosome maintenance complex component 3 [Source:HGNC Symbol;Acc:HGNC:6945]	protein_coding
ENSG00000196208	2115.47	-1.85713	5.34555e-06	2	11482341	11642788	GREB1	growth regulating estrogen receptor binding 1 [Source:HGNC Symbol;Acc:HGNC:24885]	protein_coding
ENSG00000127564	753.569	-1.85373	1.72281e-05	16	2968024	2980539	PKMYT1	protein kinase, membrane associated tyrosine/threonine 1 [Source:HGNC Symbol;Acc:HGNC:29650]	protein_coding
ENSG00000134057	3888.13	-1.85325	2.5283e-06	5	69167010	69178245	CCNB1	cyclin B1 [Source:HGNC Symbol;Acc:HGNC:1579]	protein_coding
ENSG00000160111	449	-1.85002	0.00216385	19	16892947	17026815	CPAMD8	C3 and PZP like, alpha-2-macroglobulin domain containing 8 [Source:HGNC Symbol;Acc:HGNC:23228]	protein_coding
ENSG00000105011	893.739	-1.84891	1.44463e-05	19	14119509	14136956	ASF1B	anti-silencing function 1B histone chaperone [Source:HGNC Symbol;Acc:HGNC:20996]	protein_coding
ENSG00000079257	120.527	-1.84863	1.62586e-06	3	158645822	158672693	LXN	latexin [Source:HGNC Symbol;Acc:HGNC:13347]	protein_coding
ENSG00000163584	808.097	-1.84857	3.82952e-06	3	170864875	170870483	RPL22L1	ribosomal protein L22 like 1 [Source:HGNC Symbol;Acc:HGNC:27610]	protein_coding
ENSG00000125319	298.598	-1.84784	1.5291e-07	17	44141906	44162476	C17orf53	chromosome 17 open reading frame 53 [Source:HGNC Symbol;Acc:HGNC:28460]	protein_coding
ENSG00000167311	55.89	-1.84527	0.00342625	11	3638503	3642316	ART5	ADP-ribosyltransferase 5 [Source:HGNC Symbol;Acc:HGNC:24049]	protein_coding
ENSG00000176890	4440.18	-1.84226	7.9632e-08	18	657604	673578	TYMS	thymidylate synthetase [Source:HGNC Symbol;Acc:HGNC:12441]	protein_coding
ENSG00000144395	303.987	-1.84092	1.43731e-06	2	196639554	196763490	CCDC150	coiled-coil domain containing 150 [Source:HGNC Symbol;Acc:HGNC:26834]	protein_coding
ENSG00000167670	1744.95	-1.83932	5.59554e-06	19	4402662	4445018	CHAF1A	chromatin assembly factor 1 subunit A [Source:HGNC Symbol;Acc:HGNC:1910]	protein_coding
ENSG00000283486	20.7913	-1.83618	0.00773979	9	38540569	38577207	FAM95C	family with sequence similarity 95 member C [Source:HGNC Symbol;Acc:HGNC:45272]	protein_coding
ENSG00000153044	883.823	-1.83547	1.70326e-06	5	69189548	69210357	CENPH	centromere protein H [Source:HGNC Symbol;Acc:HGNC:17268]	protein_coding
ENSG00000123485	1407.17	-1.83441	6.74656e-11	2	233833416	233854566	HJURP	Holliday junction recognition protein [Source:HGNC Symbol;Acc:HGNC:25444]	protein_coding
ENSG00000181544	59.7748	-1.83105	0.00070956	X	14835961	14873069	FANCB	FA complementation group B [Source:HGNC Symbol;Acc:HGNC:3583]	protein_coding
ENSG00000142700	383.37	-1.83101	0.000504411	1	50417550	50423500	DMRTA2	DMRT like family A2 [Source:HGNC Symbol;Acc:HGNC:13908]	protein_coding
ENSG00000100285	218.864	-1.82797	8.27209e-05	22	29480230	29491390	NEFH	neurofilament heavy [Source:HGNC Symbol;Acc:HGNC:7737]	protein_coding
ENSG00000142945	2636.66	-1.82718	5.28566e-08	1	44739818	44767767	KIF2C	kinesin family member 2C [Source:HGNC Symbol;Acc:HGNC:6393]	protein_coding
ENSG00000080986	1217.62	-1.82481	1.06145e-07	18	2571511	2616635	NDC80	NDC80, kinetochore complex component [Source:HGNC Symbol;Acc:HGNC:16909]	protein_coding
ENSG00000197905	171.045	-1.82309	0.00485956	12	2959330	3040673	TEAD4	TEA domain transcription factor 4 [Source:HGNC Symbol;Acc:HGNC:11717]	protein_coding
ENSG00000267374	43.0503	-1.81871	0.000848371	18	39206924	39800318	AC016205.1	novel transcript	lincRNA
ENSG00000100526	608.804	-1.81744	3.93047e-07	14	54396849	54420218	CDKN3	cyclin dependent kinase inhibitor 3 [Source:HGNC Symbol;Acc:HGNC:1791]	protein_coding
ENSG00000189057	384.607	-1.81426	0.000105697	11	59107185	59127410	FAM111B	family with sequence similarity 111 member B [Source:HGNC Symbol;Acc:HGNC:24200]	protein_coding
ENSG00000250899	75.3038	-1.81299	0.00524503	12	3041437	3044950	AC125807.2	novel transcript	lincRNA
ENSG00000143382	243.551	-1.81112	0.00187089	1	150549369	150560937	ADAMTSL4	ADAMTS like 4 [Source:HGNC Symbol;Acc:HGNC:19706]	protein_coding
ENSG00000198624	48.074	-1.81112	0.000764579	5	151181052	151224145	CCDC69	coiled-coil domain containing 69 [Source:HGNC Symbol;Acc:HGNC:24487]	protein_coding
ENSG00000134463	30.6366	-1.80994	0.00718584	10	11742366	11764070	ECHDC3	enoyl-CoA hydratase domain containing 3 [Source:HGNC Symbol;Acc:HGNC:23489]	protein_coding
ENSG00000109674	259.897	-1.80709	7.42899e-06	4	177309836	177362943	NEIL3	nei like DNA glycosylase 3 [Source:HGNC Symbol;Acc:HGNC:24573]	protein_coding
ENSG00000196371	24.6302	-1.80667	0.00574212	11	94543840	94549898	FUT4	fucosyltransferase 4 [Source:HGNC Symbol;Acc:HGNC:4015]	protein_coding
ENSG00000206557	750.197	-1.80398	7.55435e-07	3	32818018	32897826	TRIM71	tripartite motif containing 71 [Source:HGNC Symbol;Acc:HGNC:32669]	protein_coding
ENSG00000237649	2646.24	-1.80358	1.95828e-07	6	33391536	33409924	KIFC1	kinesin family member C1 [Source:HGNC Symbol;Acc:HGNC:6389]	protein_coding
ENSG00000160606	131.309	-1.80158	1.62743e-05	17	28724348	28727935	TLCD1	TLC domain containing 1 [Source:HGNC Symbol;Acc:HGNC:25177]	protein_coding
ENSG00000095596	348.565	-1.79984	0.00948377	10	93073475	93077890	CYP26A1	cytochrome P450 family 26 subfamily A member 1 [Source:HGNC Symbol;Acc:HGNC:2603]	protein_coding
ENSG00000111665	1175.76	-1.7997	1.04252e-06	12	6844793	6852066	CDCA3	cell division cycle associated 3 [Source:HGNC Symbol;Acc:HGNC:14624]	protein_coding
ENSG00000128973	606.391	-1.79956	1.47799e-06	15	68206992	68257211	CLN6	CLN6, transmembrane ER protein [Source:HGNC Symbol;Acc:HGNC:2077]	protein_coding
ENSG00000258457	29.0184	-1.79782	0.00198853	14	22982698	22999078	AL132780.2	uncharacterized LOC107984660 [Source:NCBI gene;Acc:107984660]	antisense
ENSG00000012048	1020.03	-1.79697	2.31762e-07	17	43044295	43170245	BRCA1	BRCA1, DNA repair associated [Source:HGNC Symbol;Acc:HGNC:1100]	protein_coding
ENSG00000104044	53.1095	-1.79527	0.00327175	15	27754875	28099358	OCA2	OCA2 melanosomal transmembrane protein [Source:HGNC Symbol;Acc:HGNC:8101]	protein_coding
ENSG00000224046	42.4482	-1.79292	0.00274163	7	87151423	87152420	AC005076.1	uncharacterized LOC101927420 [Source:NCBI gene;Acc:101927420]	antisense
ENSG00000186998	762.441	-1.79276	0.000154614	22	29205851	29259597	EMID1	EMI domain containing 1 [Source:HGNC Symbol;Acc:HGNC:18036]	protein_coding
ENSG00000207751	67.7522	-1.79105	0.00033127	22	21652270	21670237	AP000553.1	novel transcript	processed_transcript
ENSG00000093072	691.869	-1.7889	3.22766e-06	22	17178790	17258235	ADA2	adenosine deaminase 2 [Source:HGNC Symbol;Acc:HGNC:1839]	protein_coding
ENSG00000131153	1678.25	-1.78874	1.71568e-08	16	85676198	85690073	GINS2	GINS complex subunit 2 [Source:HGNC Symbol;Acc:HGNC:24575]	protein_coding
ENSG00000136122	549.896	-1.78835	2.89266e-06	13	72727749	72756198	BORA	bora, aurora kinase A activator [Source:HGNC Symbol;Acc:HGNC:24724]	protein_coding
ENSG00000269968	71.0047	-1.78791	0.000195535	12	6537794	6538370	AC006064.4	novel transcript, antisense to GAPDH	antisense
ENSG00000143476	1003.44	-1.78125	3.03849e-06	1	212035553	212107400	DTL	denticleless E3 ubiquitin protein ligase homolog [Source:HGNC Symbol;Acc:HGNC:30288]	protein_coding
ENSG00000184719	23.71	-1.77938	0.00692398	10	88273864	88584530	RNLS	renalase, FAD dependent amine oxidase [Source:HGNC Symbol;Acc:HGNC:25641]	protein_coding
ENSG00000184661	586.398	-1.77105	1.11194e-05	8	25458997	25507920	CDCA2	cell division cycle associated 2 [Source:HGNC Symbol;Acc:HGNC:14623]	protein_coding
ENSG00000186185	1160.8	-1.76747	2.53043e-07	17	44924709	44947711	KIF18B	kinesin family member 18B [Source:HGNC Symbol;Acc:HGNC:27102]	protein_coding
ENSG00000164611	3792.87	-1.7662	5.24276e-08	5	160421822	160428744	PTTG1	pituitary tumor-transforming 1 [Source:HGNC Symbol;Acc:HGNC:9690]	protein_coding
ENSG00000174371	443.602	-1.76526	0.000134641	1	241847967	241895148	EXO1	exonuclease 1 [Source:HGNC Symbol;Acc:HGNC:3511]	protein_coding
ENSG00000137807	1682.67	-1.76227	1.05604e-06	15	69414246	69448427	KIF23	kinesin family member 23 [Source:HGNC Symbol;Acc:HGNC:6392]	protein_coding
ENSG00000132031	47.8784	-1.75987	0.000612179	2	19992111	20012694	MATN3	matrilin 3 [Source:HGNC Symbol;Acc:HGNC:6909]	protein_coding
ENSG00000139679	75.472	-1.75872	0.00224723	13	48389567	48444704	LPAR6	lysophosphatidic acid receptor 6 [Source:HGNC Symbol;Acc:HGNC:15520]	protein_coding
ENSG00000146670	1837.64	-1.75866	2.33562e-06	11	65066300	65084164	CDCA5	cell division cycle associated 5 [Source:HGNC Symbol;Acc:HGNC:14626]	protein_coding
ENSG00000136943	239.148	-1.75822	5.44383e-06	9	97029679	97039643	CTSV	cathepsin V [Source:HGNC Symbol;Acc:HGNC:2538]	protein_coding
ENSG00000185480	222.454	-1.75534	6.4074e-07	12	102120185	102197520	PARPBP	PARP1 binding protein [Source:HGNC Symbol;Acc:HGNC:26074]	protein_coding
ENSG00000280079	86.8162	-1.75529	0.000728097	19	20220597	20222186	AC011447.7	TEC	TEC
ENSG00000121621	523.177	-1.75467	4.44418e-07	11	28020620	28108308	KIF18A	kinesin family member 18A [Source:HGNC Symbol;Acc:HGNC:29441]	protein_coding
ENSG00000051341	348.034	-1.75363	1.70249e-05	3	121431427	121546641	POLQ	DNA polymerase theta [Source:HGNC Symbol;Acc:HGNC:9186]	protein_coding
ENSG00000245532	992.656	-1.75323	0.000101334	11	65422774	65445540	NEAT1	nuclear paraspeckle assembly transcript 1 [Source:HGNC Symbol;Acc:HGNC:30815]	lincRNA
ENSG00000149554	1155.74	-1.75276	1.56764e-08	11	125625136	125676255	CHEK1	checkpoint kinase 1 [Source:HGNC Symbol;Acc:HGNC:1925]	protein_coding
ENSG00000162062	533.247	-1.75115	2.34865e-06	16	2460080	2464963	TEDC2	tubulin epsilon and delta complex 2 [Source:HGNC Symbol;Acc:HGNC:25849]	protein_coding
ENSG00000163009	61.1759	-1.74662	0.000789658	2	10141382	10211725	C2orf48	chromosome 2 open reading frame 48 [Source:HGNC Symbol;Acc:HGNC:26322]	lincRNA
ENSG00000213186	407.136	-1.74564	1.63328e-07	3	160432445	160485773	TRIM59	tripartite motif containing 59 [Source:HGNC Symbol;Acc:HGNC:30834]	protein_coding
ENSG00000140534	835.978	-1.74486	2.86338e-06	15	89575482	89631056	TICRR	TOPBP1 interacting checkpoint and replication regulator [Source:HGNC Symbol;Acc:HGNC:28704]	protein_coding
ENSG00000101447	692.07	-1.74112	3.6672e-05	20	38926312	38953106	FAM83D	family with sequence similarity 83 member D [Source:HGNC Symbol;Acc:HGNC:16122]	protein_coding
ENSG00000144649	26.4373	-1.73983	0.00811108	3	42979267	43060211	FAM198A	family with sequence similarity 198 member A [Source:HGNC Symbol;Acc:HGNC:24485]	protein_coding
ENSG00000180071	49.1307	-1.73874	0.00269001	9	38571358	38620660	ANKRD18A	ankyrin repeat domain 18A [Source:HGNC Symbol;Acc:HGNC:23643]	protein_coding
ENSG00000134762	22.8746	-1.72728	0.00967165	18	30990008	31042815	DSC3	desmocollin 3 [Source:HGNC Symbol;Acc:HGNC:3037]	protein_coding
ENSG00000088325	4777.41	-1.72494	6.65158e-06	20	31739271	31801805	TPX2	TPX2, microtubule nucleation factor [Source:HGNC Symbol;Acc:HGNC:1249]	protein_coding
ENSG00000146410	106.486	-1.72409	0.000116815	6	136231024	136250335	MTFR2	mitochondrial fission regulator 2 [Source:HGNC Symbol;Acc:HGNC:21115]	protein_coding
ENSG00000091651	756.151	-1.72354	6.58585e-07	16	46689643	46698394	ORC6	origin recognition complex subunit 6 [Source:HGNC Symbol;Acc:HGNC:17151]	protein_coding
ENSG00000100297	2579.45	-1.72191	1.31378e-06	22	35400063	35425430	MCM5	minichromosome maintenance complex component 5 [Source:HGNC Symbol;Acc:HGNC:6948]	protein_coding
ENSG00000177685	216.902	-1.7216	0.000687147	11	826144	831991	CRACR2B	calcium release activated channel regulator 2B [Source:HGNC Symbol;Acc:HGNC:28703]	protein_coding
ENSG00000090889	2209.76	-1.72134	2.3e-06	X	70290090	70420832	KIF4A	kinesin family member 4A [Source:HGNC Symbol;Acc:HGNC:13339]	protein_coding
ENSG00000073350	46.8211	-1.71858	0.00754036	17	75525080	75575208	LLGL2	LLGL2, scribble cell polarity complex component [Source:HGNC Symbol;Acc:HGNC:6629]	protein_coding
ENSG00000151725	1222	-1.71807	7.21326e-06	4	184694618	184734133	CENPU	centromere protein U [Source:HGNC Symbol;Acc:HGNC:21348]	protein_coding
ENSG00000117650	1003.36	-1.718	1.01779e-07	1	211658657	211675630	NEK2	NIMA related kinase 2 [Source:HGNC Symbol;Acc:HGNC:7745]	protein_coding
ENSG00000179361	1173.51	-1.71588	2.34999e-06	15	74541177	74598131	ARID3B	AT-rich interaction domain 3B [Source:HGNC Symbol;Acc:HGNC:14350]	protein_coding
ENSG00000136982	306.1	-1.71337	3.78964e-05	8	119833976	119856010	DSCC1	DNA replication and sister chromatid cohesion 1 [Source:HGNC Symbol;Acc:HGNC:24453]	protein_coding
ENSG00000126787	1879.95	-1.71291	1.20187e-05	14	55148112	55191678	DLGAP5	DLG associated protein 5 [Source:HGNC Symbol;Acc:HGNC:16864]	protein_coding
ENSG00000047617	37.6894	-1.71269	0.00334073	12	5531869	5946232	ANO2	anoctamin 2 [Source:HGNC Symbol;Acc:HGNC:1183]	protein_coding
ENSG00000170370	520.63	-1.71249	0.00209899	10	117542444	117549546	EMX2	empty spiracles homeobox 2 [Source:HGNC Symbol;Acc:HGNC:3341]	protein_coding
ENSG00000198467	1342.45	-1.71095	0.00379653	9	35681992	35690121	TPM2	tropomyosin 2 [Source:HGNC Symbol;Acc:HGNC:12011]	protein_coding
ENSG00000013810	3566.72	-1.71016	1.45448e-05	4	1721490	1745176	TACC3	transforming acidic coiled-coil containing protein 3 [Source:HGNC Symbol;Acc:HGNC:11524]	protein_coding
ENSG00000187741	1274.82	-1.70596	1.20187e-05	16	89737549	89816657	FANCA	FA complementation group A [Source:HGNC Symbol;Acc:HGNC:3582]	protein_coding
ENSG00000171848	1490.75	-1.7056	0.000143302	2	10120698	10131419	RRM2	ribonucleotide reductase regulatory subunit M2 [Source:HGNC Symbol;Acc:HGNC:10452]	protein_coding
ENSG00000135048	3615.69	-1.70315	7.44682e-05	9	71683366	71816690	CEMIP2	cell migration inducing hyaluronidase 2 [Source:HGNC Symbol;Acc:HGNC:11869]	protein_coding
ENSG00000179388	227.35	-1.70215	0.00351195	8	22687659	22693302	EGR3	early growth response 3 [Source:HGNC Symbol;Acc:HGNC:3240]	protein_coding
ENSG00000112175	71.6834	-1.70121	0.00394278	6	55753645	55875564	BMP5	bone morphogenetic protein 5 [Source:HGNC Symbol;Acc:HGNC:1072]	protein_coding
ENSG00000170779	897.869	-1.69839	1.6507e-07	14	105009573	105021148	CDCA4	cell division cycle associated 4 [Source:HGNC Symbol;Acc:HGNC:14625]	protein_coding
ENSG00000024526	543.62	-1.69724	0.000123806	1	68474152	68497221	DEPDC1	DEP domain containing 1 [Source:HGNC Symbol;Acc:HGNC:22949]	protein_coding
ENSG00000188610	119.182	-1.69693	5.13161e-05	1	121167646	121185539	FAM72B	family with sequence similarity 72 member B [Source:HGNC Symbol;Acc:HGNC:24805]	protein_coding
ENSG00000169679	1798.13	-1.69638	8.11172e-06	2	110637698	110678114	BUB1	BUB1 mitotic checkpoint serine/threonine kinase [Source:HGNC Symbol;Acc:HGNC:1148]	protein_coding
ENSG00000166451	797.221	-1.6928	2.16338e-05	16	81006498	81033114	CENPN	centromere protein N [Source:HGNC Symbol;Acc:HGNC:30873]	protein_coding
ENSG00000051180	38.0406	-1.6847	0.00251146	15	40694774	40732339	RAD51	RAD51 recombinase [Source:HGNC Symbol;Acc:HGNC:9817]	protein_coding
ENSG00000180758	79.2745	-1.67912	0.00377789	1	9100305	9129170	GPR157	G protein-coupled receptor 157 [Source:HGNC Symbol;Acc:HGNC:23687]	protein_coding
ENSG00000138795	1175.08	-1.67907	0.000244344	4	108047545	108168956	LEF1	lymphoid enhancer binding factor 1 [Source:HGNC Symbol;Acc:HGNC:6551]	protein_coding
ENSG00000224578	315.722	-1.67878	8.94299e-07	16	51553436	51647132	HNRNPA1P48	heterogeneous nuclear ribonucleoprotein A1 pseudogene 48 [Source:HGNC Symbol;Acc:HGNC:48778]	protein_coding
ENSG00000138180	758.939	-1.67827	0.000516273	10	93496632	93529092	CEP55	centrosomal protein 55 [Source:HGNC Symbol;Acc:HGNC:1161]	protein_coding
ENSG00000047648	41.3291	-1.67766	0.00472177	X	11137543	11665701	ARHGAP6	Rho GTPase activating protein 6 [Source:HGNC Symbol;Acc:HGNC:676]	protein_coding
ENSG00000139618	355.509	-1.67391	1.91745e-05	13	32315474	32400266	BRCA2	BRCA2, DNA repair associated [Source:HGNC Symbol;Acc:HGNC:1101]	protein_coding
ENSG00000152253	505.913	-1.67294	3.70057e-05	2	168834132	168913371	SPC25	SPC25, NDC80 kinetochore complex component [Source:HGNC Symbol;Acc:HGNC:24031]	protein_coding
ENSG00000160818	676.003	-1.66561	0.000141142	1	156594487	156601496	GPATCH4	G-patch domain containing 4 [Source:HGNC Symbol;Acc:HGNC:25982]	protein_coding
ENSG00000166415	46.0889	-1.66504	0.00710446	15	53513741	53762878	WDR72	WD repeat domain 72 [Source:HGNC Symbol;Acc:HGNC:26790]	protein_coding
ENSG00000161692	831.7	-1.66264	1.10754e-06	17	44708608	44752264	DBF4B	DBF4 zinc finger B [Source:HGNC Symbol;Acc:HGNC:17883]	protein_coding
ENSG00000161888	954.393	-1.65878	6.11125e-07	19	11131520	11155808	SPC24	SPC24, NDC80 kinetochore complex component [Source:HGNC Symbol;Acc:HGNC:26913]	protein_coding
ENSG00000145824	269.819	-1.65739	0.000779331	5	135570679	135579279	CXCL14	C-X-C motif chemokine ligand 14 [Source:HGNC Symbol;Acc:HGNC:10640]	protein_coding
ENSG00000106399	743.579	-1.65734	2.86815e-05	7	7636518	7718607	RPA3	replication protein A3 [Source:HGNC Symbol;Acc:HGNC:10291]	protein_coding
ENSG00000196584	359.521	-1.65689	7.97126e-05	7	152644779	152676165	XRCC2	X-ray repair cross complementing 2 [Source:HGNC Symbol;Acc:HGNC:12829]	protein_coding
ENSG00000233461	43.8481	-1.65644	0.00243715	1	231522388	231528556	AL445524.1	novel transcript	antisense
ENSG00000135723	343.303	-1.65387	0.000443253	16	67229387	67247658	FHOD1	formin homology 2 domain containing 1 [Source:HGNC Symbol;Acc:HGNC:17905]	protein_coding
ENSG00000139410	524.711	-1.651	3.77821e-05	12	113422237	113438276	SDSL	serine dehydratase like [Source:HGNC Symbol;Acc:HGNC:30404]	protein_coding
ENSG00000138587	156.276	-1.6499	1.01162e-05	15	56421544	56465137	MNS1	meiosis specific nuclear structural 1 [Source:HGNC Symbol;Acc:HGNC:29636]	protein_coding
ENSG00000122483	304.564	-1.64968	2.37816e-05	1	93179919	93278730	CCDC18	coiled-coil domain containing 18 [Source:HGNC Symbol;Acc:HGNC:30370]	protein_coding
ENSG00000174576	223.926	-1.6494	0.00826303	11	66421004	66426707	NPAS4	neuronal PAS domain protein 4 [Source:HGNC Symbol;Acc:HGNC:18983]	protein_coding
ENSG00000107831	64.6215	-1.64929	0.00936187	10	101770130	101780369	FGF8	fibroblast growth factor 8 [Source:HGNC Symbol;Acc:HGNC:3686]	protein_coding
ENSG00000173157	46.5744	-1.64783	0.0073374	12	43353866	43551921	ADAMTS20	ADAM metallopeptidase with thrombospondin type 1 motif 20 [Source:HGNC Symbol;Acc:HGNC:17178]	protein_coding
ENSG00000164045	1099.03	-1.64755	4.17716e-07	3	48157146	48188402	CDC25A	cell division cycle 25A [Source:HGNC Symbol;Acc:HGNC:1725]	protein_coding
ENSG00000275632	55.3633	-1.64716	0.00120599	20	6000418	6000941	AL035461.2	novel transcript	lincRNA
ENSG00000159259	772.031	-1.64689	5.27446e-08	21	36385378	36419015	CHAF1B	chromatin assembly factor 1 subunit B [Source:HGNC Symbol;Acc:HGNC:1911]	protein_coding
ENSG00000101003	1087.36	-1.64649	5.06149e-08	20	25407727	25452628	GINS1	GINS complex subunit 1 [Source:HGNC Symbol;Acc:HGNC:28980]	protein_coding
ENSG00000115884	1390.27	-1.6454	1.04212e-06	2	20200797	20225433	SDC1	syndecan 1 [Source:HGNC Symbol;Acc:HGNC:10658]	protein_coding
ENSG00000214223	44.3229	-1.6438	0.00251146	19	11666069	11667030	HNRNPA1P10	heterogeneous nuclear ribonucleoprotein A1 pseudogene 10 [Source:HGNC Symbol;Acc:HGNC:39128]	processed_pseudogene
ENSG00000152229	285.04	-1.6429	5.21762e-06	18	45983536	46072272	PSTPIP2	proline-serine-threonine phosphatase interacting protein 2 [Source:HGNC Symbol;Acc:HGNC:9581]	protein_coding
ENSG00000145220	345.362	-1.64289	8.08947e-08	4	4267701	4290169	LYAR	Ly1 antibody reactive [Source:HGNC Symbol;Acc:HGNC:26021]	protein_coding
ENSG00000132199	583.774	-1.64169	5.04064e-05	18	670324	712676	ENOSF1	enolase superfamily member 1 [Source:HGNC Symbol;Acc:HGNC:30365]	protein_coding
ENSG00000141401	370.624	-1.63857	0.000637534	18	11981025	12030883	IMPA2	inositol monophosphatase 2 [Source:HGNC Symbol;Acc:HGNC:6051]	protein_coding
ENSG00000198865	152.76	-1.63848	0.000191952	5	42756801	42802360	CCDC152	coiled-coil domain containing 152 [Source:HGNC Symbol;Acc:HGNC:34438]	protein_coding
ENSG00000115163	396.664	-1.63737	7.69081e-06	2	26764289	26801067	CENPA	centromere protein A [Source:HGNC Symbol;Acc:HGNC:1851]	protein_coding
ENSG00000159263	63.1739	-1.63691	0.00575598	21	36699133	36749917	SIM2	SIM bHLH transcription factor 2 [Source:HGNC Symbol;Acc:HGNC:10883]	protein_coding
ENSG00000129810	319.009	-1.63643	1.21024e-05	3	20160593	20186292	SGO1	shugoshin 1 [Source:HGNC Symbol;Acc:HGNC:25088]	protein_coding
ENSG00000163689	40.3648	-1.63477	0.00789665	3	58717365	59050084	C3orf67	chromosome 3 open reading frame 67 [Source:HGNC Symbol;Acc:HGNC:24763]	protein_coding
ENSG00000166450	681.627	-1.63393	0.000176137	15	55611546	55743090	PRTG	protogenin [Source:HGNC Symbol;Acc:HGNC:26373]	protein_coding
ENSG00000156970	1759.79	-1.63067	7.04855e-06	15	40161023	40221136	BUB1B	BUB1 mitotic checkpoint serine/threonine kinase B [Source:HGNC Symbol;Acc:HGNC:1149]	protein_coding
ENSG00000228716	2023.78	-1.63026	5.61699e-05	5	80626228	80654983	DHFR	dihydrofolate reductase [Source:HGNC Symbol;Acc:HGNC:2861]	protein_coding
ENSG00000129195	2375.29	-1.62721	7.9855e-06	17	6444415	6451469	PIMREG	PICALM interacting mitotic regulator [Source:HGNC Symbol;Acc:HGNC:25483]	protein_coding
ENSG00000214826	271.068	-1.62545	0.000356973	12	9418673	9448229	DDX12P	DEAD/H-box helicase 12, pseudogene [Source:HGNC Symbol;Acc:HGNC:2737]	unprocessed_pseudogene
ENSG00000147394	659.671	-1.62331	0.0010461	X	152914442	152973480	ZNF185	zinc finger protein 185 with LIM domain [Source:HGNC Symbol;Acc:HGNC:12976]	protein_coding
ENSG00000145428	114.786	-1.62187	0.00410817	4	153710125	153760235	RNF175	ring finger protein 175 [Source:HGNC Symbol;Acc:HGNC:27735]	protein_coding
ENSG00000103995	452.779	-1.62034	2.66585e-06	15	48712928	48811146	CEP152	centrosomal protein 152 [Source:HGNC Symbol;Acc:HGNC:29298]	protein_coding
ENSG00000158715	336.088	-1.61926	0.000223931	1	205657851	205680459	SLC45A3	solute carrier family 45 member 3 [Source:HGNC Symbol;Acc:HGNC:8642]	protein_coding
ENSG00000011426	1390.98	-1.61925	5.17516e-05	7	36389806	36453791	ANLN	anillin actin binding protein [Source:HGNC Symbol;Acc:HGNC:14082]	protein_coding
ENSG00000165588	1339.14	-1.61904	2.86815e-05	14	56799905	56810479	OTX2	orthodenticle homeobox 2 [Source:HGNC Symbol;Acc:HGNC:8522]	protein_coding
ENSG00000145386	1822.98	-1.61844	6.23431e-06	4	121816444	121823933	CCNA2	cyclin A2 [Source:HGNC Symbol;Acc:HGNC:1578]	protein_coding
ENSG00000280239	72.9427	-1.61676	0.0010047	19	4448810	4450836	AC011498.7	TEC	TEC
ENSG00000164109	1430.51	-1.61601	7.22808e-05	4	120055608	120067074	MAD2L1	mitotic arrest deficient 2 like 1 [Source:HGNC Symbol;Acc:HGNC:6763]	protein_coding
ENSG00000123219	427.463	-1.61539	9.20689e-06	5	65517766	65563171	CENPK	centromere protein K [Source:HGNC Symbol;Acc:HGNC:29479]	protein_coding
ENSG00000140525	2462.49	-1.61525	3.39113e-05	15	89243949	89317261	FANCI	FA complementation group I [Source:HGNC Symbol;Acc:HGNC:25568]	protein_coding
ENSG00000157110	698.779	-1.61416	0.000138253	8	30384479	30572261	RBPMS	RNA binding protein, mRNA processing factor [Source:HGNC Symbol;Acc:HGNC:19097]	protein_coding
ENSG00000137713	886.745	-1.61343	1.61181e-06	11	111726908	111766427	PPP2R1B	protein phosphatase 2 scaffold subunit Abeta [Source:HGNC Symbol;Acc:HGNC:9303]	protein_coding
ENSG00000076382	2241.72	-1.61289	1.51137e-05	17	28577565	28599279	SPAG5	sperm associated antigen 5 [Source:HGNC Symbol;Acc:HGNC:13452]	protein_coding
ENSG00000095739	713.156	-1.61232	0.00170748	10	28677342	28682939	BAMBI	BMP and activin membrane bound inhibitor [Source:HGNC Symbol;Acc:HGNC:30251]	protein_coding
ENSG00000137804	919.791	-1.60887	7.95468e-07	15	41332694	41381050	NUSAP1	nucleolar and spindle associated protein 1 [Source:HGNC Symbol;Acc:HGNC:18538]	protein_coding
ENSG00000187951	303.564	-1.60468	1.38652e-05	15	30658717	30772993	AC091057.1	OTU deubiquitinase 7A pseudogene [Source:NCBI gene;Acc:100288637]	processed_transcript
ENSG00000035499	862.992	-1.60191	5.21762e-06	5	60596912	60700190	DEPDC1B	DEP domain containing 1B [Source:HGNC Symbol;Acc:HGNC:24902]	protein_coding
ENSG00000164649	1267.71	-1.59923	5.30804e-05	7	21900900	21946084	CDCA7L	cell division cycle associated 7 like [Source:HGNC Symbol;Acc:HGNC:30777]	protein_coding
ENSG00000075218	1276.67	-1.59699	9.02216e-06	22	46296741	46330810	GTSE1	G2 and S-phase expressed 1 [Source:HGNC Symbol;Acc:HGNC:13698]	protein_coding
ENSG00000123374	1893.34	-1.59683	8.81379e-08	12	55966769	55972784	CDK2	cyclin dependent kinase 2 [Source:HGNC Symbol;Acc:HGNC:1771]	protein_coding
ENSG00000116830	707.683	-1.59664	1.3989e-05	1	117060303	117107453	TTF2	transcription termination factor 2 [Source:HGNC Symbol;Acc:HGNC:12398]	protein_coding
ENSG00000137868	1049.75	-1.59593	0.00768415	15	74179466	74212267	STRA6	stimulated by retinoic acid 6 [Source:HGNC Symbol;Acc:HGNC:30650]	protein_coding
ENSG00000198498	475.653	-1.59329	6.26619e-07	4	163494442	163520539	TMA16	translation machinery associated 16 homolog [Source:HGNC Symbol;Acc:HGNC:25638]	protein_coding
ENSG00000197565	1880.08	-1.5904	0.000239774	X	108155607	108439497	COL4A6	collagen type IV alpha 6 chain [Source:HGNC Symbol;Acc:HGNC:2208]	protein_coding
ENSG00000112742	811.566	-1.58922	7.2749e-06	6	80003887	80042527	TTK	TTK protein kinase [Source:HGNC Symbol;Acc:HGNC:12401]	protein_coding
ENSG00000117122	1814.81	-1.58901	6.33339e-08	1	16974502	16980835	MFAP2	microfibril associated protein 2 [Source:HGNC Symbol;Acc:HGNC:7033]	protein_coding
ENSG00000153266	899.048	-1.58753	5.17516e-05	3	62369681	62374324	FEZF2	FEZ family zinc finger 2 [Source:HGNC Symbol;Acc:HGNC:13506]	protein_coding
ENSG00000134917	70.0427	-1.58724	0.00618755	11	130404925	130428993	ADAMTS8	ADAM metallopeptidase with thrombospondin type 1 motif 8 [Source:HGNC Symbol;Acc:HGNC:224]	protein_coding
ENSG00000180730	233.141	-1.58475	0.00247995	13	26044597	26051031	SHISA2	shisa family member 2 [Source:HGNC Symbol;Acc:HGNC:20366]	protein_coding
ENSG00000183856	1657.66	-1.58155	4.67343e-07	1	156525405	156572604	IQGAP3	IQ motif containing GTPase activating protein 3 [Source:HGNC Symbol;Acc:HGNC:20669]	protein_coding
ENSG00000011422	199.056	-1.57943	0.00645948	19	43646095	43670547	PLAUR	plasminogen activator, urokinase receptor [Source:HGNC Symbol;Acc:HGNC:9053]	protein_coding
ENSG00000186523	151.409	-1.57785	0.000171932	8	12182096	12194133	FAM86B1	family with sequence similarity 86 member B1 [Source:HGNC Symbol;Acc:HGNC:28268]	protein_coding
ENSG00000183876	63.3356	-1.57349	0.00524975	5	150296343	150339307	ARSI	arylsulfatase family member I [Source:HGNC Symbol;Acc:HGNC:32521]	protein_coding
ENSG00000175287	28.3716	-1.57111	0.00925167	9	128920895	128942041	PHYHD1	phytanoyl-CoA dioxygenase domain containing 1 [Source:HGNC Symbol;Acc:HGNC:23396]	protein_coding
ENSG00000081059	219.566	-1.57045	0.00104149	5	134114711	134151865	TCF7	transcription factor 7 [Source:HGNC Symbol;Acc:HGNC:11639]	protein_coding
ENSG00000073111	4359.01	-1.56985	4.62069e-05	3	127598223	127622436	MCM2	minichromosome maintenance complex component 2 [Source:HGNC Symbol;Acc:HGNC:6944]	protein_coding
ENSG00000267751	52.6233	-1.5687	0.00438689	19	567210	572228	AC009005.1	uncharacterized LOC105372233 [Source:NCBI gene;Acc:105372233]	antisense
ENSG00000183763	457.81	-1.56711	4.61466e-06	3	49828599	49856574	TRAIP	TRAF interacting protein [Source:HGNC Symbol;Acc:HGNC:30764]	protein_coding
ENSG00000196550	65.2561	-1.56593	0.0057527	1	206186179	206204414	FAM72A	family with sequence similarity 72 member A [Source:HGNC Symbol;Acc:HGNC:24044]	protein_coding
ENSG00000141510	2964.9	-1.5612	1.12075e-07	17	7661779	7687550	TP53	tumor protein p53 [Source:HGNC Symbol;Acc:HGNC:11998]	protein_coding
ENSG00000262001	160.062	-1.55871	0.00129985	18	3603000	3608336	DLGAP1-AS2	DLGAP1 antisense RNA 2 [Source:HGNC Symbol;Acc:HGNC:28146]	antisense
ENSG00000112312	1150.95	-1.55835	7.23508e-06	6	24774931	24786099	GMNN	geminin, DNA replication inhibitor [Source:HGNC Symbol;Acc:HGNC:17493]	protein_coding
ENSG00000013573	1540.32	-1.55545	6.56712e-06	12	31073845	31104791	DDX11	DEAD/H-box helicase 11 [Source:HGNC Symbol;Acc:HGNC:2736]	protein_coding
ENSG00000101680	1487.61	-1.55462	0.000108819	18	6941744	7117814	LAMA1	laminin subunit alpha 1 [Source:HGNC Symbol;Acc:HGNC:6481]	protein_coding
ENSG00000129534	693.579	-1.5543	3.83742e-07	14	45203190	45253540	MIS18BP1	MIS18 binding protein 1 [Source:HGNC Symbol;Acc:HGNC:20190]	protein_coding
ENSG00000186193	1534.92	-1.55375	4.60455e-06	9	137062124	137070588	SAPCD2	suppressor APC domain containing 2 [Source:HGNC Symbol;Acc:HGNC:28055]	protein_coding
ENSG00000138829	5398.3	-1.55319	0.00642356	5	128257909	128659185	FBN2	fibrillin 2 [Source:HGNC Symbol;Acc:HGNC:3604]	protein_coding
ENSG00000109861	988.498	-1.55068	1.34892e-06	11	88293592	88337787	CTSC	cathepsin C [Source:HGNC Symbol;Acc:HGNC:2528]	protein_coding
ENSG00000135476	1312.41	-1.5504	2.65185e-05	12	53268299	53293643	ESPL1	extra spindle pole bodies like 1, separase [Source:HGNC Symbol;Acc:HGNC:16856]	protein_coding
ENSG00000271643	49.2715	-1.54909	0.0092231	3	33793644	33798539	AC112220.2	novel transcript	bidirectional_promoter_lncRNA
ENSG00000177602	202.919	-1.5489	0.000476647	17	3723903	3726699	HASPIN	histone H3 associated protein kinase [Source:HGNC Symbol;Acc:HGNC:19682]	protein_coding
ENSG00000006757	280.442	-1.54586	8.40068e-05	X	7898247	7927739	PNPLA4	patatin like phospholipase domain containing 4 [Source:HGNC Symbol;Acc:HGNC:24887]	protein_coding
ENSG00000230330	96.8224	-1.54381	0.000222961	16	26032539	26032811	HMGN2P3	high mobility group nucleosomal binding domain 2 pseudogene 3 [Source:HGNC Symbol;Acc:HGNC:33566]	processed_pseudogene
ENSG00000198157	489.897	-1.54353	0.00271779	X	81113701	81201942	HMGN5	high mobility group nucleosome binding domain 5 [Source:HGNC Symbol;Acc:HGNC:8013]	protein_coding
ENSG00000137166	2612.19	-1.54075	5.31781e-07	6	41546426	41602384	FOXP4	forkhead box P4 [Source:HGNC Symbol;Acc:HGNC:20842]	protein_coding
ENSG00000115380	996.175	-1.53998	0.00309963	2	55865967	55924139	EFEMP1	EGF containing fibulin extracellular matrix protein 1 [Source:HGNC Symbol;Acc:HGNC:3218]	protein_coding
ENSG00000141682	372.607	-1.53316	0.000820521	18	59899948	59904306	PMAIP1	phorbol-12-myristate-13-acetate-induced protein 1 [Source:HGNC Symbol;Acc:HGNC:9108]	protein_coding
ENSG00000006634	777.21	-1.53304	2.60435e-05	7	87876216	87909541	DBF4	DBF4 zinc finger [Source:HGNC Symbol;Acc:HGNC:17364]	protein_coding
ENSG00000092853	615.636	-1.52911	0.000184318	1	35720218	35769967	CLSPN	claspin [Source:HGNC Symbol;Acc:HGNC:19715]	protein_coding
ENSG00000100162	519.883	-1.52797	0.000143302	22	41938721	41947164	CENPM	centromere protein M [Source:HGNC Symbol;Acc:HGNC:18352]	protein_coding
ENSG00000170571	223.144	-1.52721	0.000513612	5	50396192	50443248	EMB	embigin [Source:HGNC Symbol;Acc:HGNC:30465]	protein_coding
ENSG00000179299	71.5249	-1.52357	0.00589426	4	40749897	40809985	NSUN7	NOP2/Sun RNA methyltransferase family member 7 [Source:HGNC Symbol;Acc:HGNC:25857]	protein_coding
ENSG00000167747	2409.04	-1.52144	1.74142e-06	19	50797704	50804929	C19orf48	chromosome 19 open reading frame 48 [Source:HGNC Symbol;Acc:HGNC:29667]	protein_coding
ENSG00000181938	455.167	-1.52086	4.45145e-06	16	58295080	58406144	GINS3	GINS complex subunit 3 [Source:HGNC Symbol;Acc:HGNC:25851]	protein_coding
ENSG00000149292	374.764	-1.51918	6.34245e-05	11	113314529	113383544	TTC12	tetratricopeptide repeat domain 12 [Source:HGNC Symbol;Acc:HGNC:23700]	protein_coding
ENSG00000159176	304.036	-1.51592	0.00438689	1	201483530	201509456	CSRP1	cysteine and glycine rich protein 1 [Source:HGNC Symbol;Acc:HGNC:2469]	protein_coding
ENSG00000142856	503.527	-1.51494	0.000438543	1	63440770	63593721	ITGB3BP	integrin subunit beta 3 binding protein [Source:HGNC Symbol;Acc:HGNC:6157]	protein_coding
ENSG00000111602	3643.36	-1.51282	1.06737e-05	12	56416373	56449403	TIMELESS	timeless circadian regulator [Source:HGNC Symbol;Acc:HGNC:11813]	protein_coding
ENSG00000165304	1162.43	-1.50882	0.00033127	9	36572862	36677683	MELK	maternal embryonic leucine zipper kinase [Source:HGNC Symbol;Acc:HGNC:16870]	protein_coding
ENSG00000164087	638.56	-1.50678	0.000201786	3	52075253	52154690	POC1A	POC1 centriolar protein A [Source:HGNC Symbol;Acc:HGNC:24488]	protein_coding
ENSG00000122359	764.586	-1.50538	4.51487e-07	10	80150889	80205572	ANXA11	annexin A11 [Source:HGNC Symbol;Acc:HGNC:535]	protein_coding
ENSG00000261335	52.5165	-1.50518	0.00489244	17	76671942	76673658	AC005837.1	uncharacterized LOC105274304 [Source:NCBI gene;Acc:105274304]	antisense
ENSG00000148926	161.748	-1.50345	0.00998749	11	10304680	10307397	ADM	adrenomedullin [Source:HGNC Symbol;Acc:HGNC:259]	protein_coding
ENSG00000140287	92.8657	-1.50344	0.00672367	15	50241947	50266026	HDC	histidine decarboxylase [Source:HGNC Symbol;Acc:HGNC:4855]	protein_coding
ENSG00000111247	559.316	-1.50264	1.08211e-05	12	4538798	4560048	RAD51AP1	RAD51 associated protein 1 [Source:HGNC Symbol;Acc:HGNC:16956]	protein_coding
ENSG00000239881	67.1624	-1.50186	0.00865932	12	120369440	120371688	RPS27P25	ribosomal protein S27 pseudogene 25 [Source:HGNC Symbol;Acc:HGNC:36020]	transcribed_processed_pseudogene
ENSG00000062822	1452.24	-1.5015	1.43621e-05	19	50384204	50418016	POLD1	DNA polymerase delta 1, catalytic subunit [Source:HGNC Symbol;Acc:HGNC:9175]	protein_coding
ENSG00000160888	2346.81	-1.50024	0.000438543	19	13150415	13154908	IER2	immediate early response 2 [Source:HGNC Symbol;Acc:HGNC:28871]	protein_coding
ENSG00000182481	9493.38	-1.50008	3.44268e-05	17	68035519	68046842	KPNA2	karyopherin subunit alpha 2 [Source:HGNC Symbol;Acc:HGNC:6395]	protein_coding
ENSG00000172244	253.028	-1.49984	0.000108907	5	43486701	43515145	C5orf34	chromosome 5 open reading frame 34 [Source:HGNC Symbol;Acc:HGNC:24738]	protein_coding
ENSG00000189190	54.0112	-1.49593	0.0088549	19	52749942	52786807	ZNF600	zinc finger protein 600 [Source:HGNC Symbol;Acc:HGNC:30951]	protein_coding
ENSG00000113361	2285.49	-1.49531	0.00923485	5	31193750	31329146	CDH6	cadherin 6 [Source:HGNC Symbol;Acc:HGNC:1765]	protein_coding
ENSG00000150687	3411.2	-1.49495	0.00865359	11	86791059	86952910	PRSS23	serine protease 23 [Source:HGNC Symbol;Acc:HGNC:14370]	protein_coding
ENSG00000129680	595.511	-1.49297	6.14105e-05	X	136213220	136256482	MAP7D3	MAP7 domain containing 3 [Source:HGNC Symbol;Acc:HGNC:25742]	protein_coding
ENSG00000183032	64.3313	-1.49276	0.00183937	14	36678431	37172866	SLC25A21	solute carrier family 25 member 21 [Source:HGNC Symbol;Acc:HGNC:14411]	protein_coding
ENSG00000166508	9279.5	-1.49228	1.68698e-05	7	100092728	100101940	MCM7	minichromosome maintenance complex component 7 [Source:HGNC Symbol;Acc:HGNC:6950]	protein_coding
ENSG00000234072	221.319	-1.49072	0.00010902	2	27356246	27367622	AC074117.1	uncharacterized LOC105374363 [Source:NCBI gene;Acc:105374363]	antisense
ENSG00000117592	6414.75	-1.4906	6.02144e-07	1	173477266	173488807	PRDX6	peroxiredoxin 6 [Source:HGNC Symbol;Acc:HGNC:16753]	protein_coding
ENSG00000126215	693.805	-1.48976	7.6804e-06	14	103697609	103715504	XRCC3	X-ray repair cross complementing 3 [Source:HGNC Symbol;Acc:HGNC:12830]	protein_coding
ENSG00000137841	50.5661	-1.48943	0.00496088	15	40278176	40307935	PLCB2	phospholipase C beta 2 [Source:HGNC Symbol;Acc:HGNC:9055]	protein_coding
ENSG00000177045	847.339	-1.48912	3.44381e-05	19	45764785	45769226	SIX5	SIX homeobox 5 [Source:HGNC Symbol;Acc:HGNC:10891]	protein_coding
ENSG00000112759	1451.35	-1.48846	0.00208523	6	44219505	44234151	SLC29A1	solute carrier family 29 member 1 (Augustine blood group) [Source:HGNC Symbol;Acc:HGNC:11003]	protein_coding
ENSG00000144802	92.8742	-1.48697	0.00196732	3	101827991	101861022	NFKBIZ	NFKB inhibitor zeta [Source:HGNC Symbol;Acc:HGNC:29805]	protein_coding
ENSG00000166265	499.549	-1.48695	7.19839e-06	21	26466209	26573284	CYYR1	cysteine and tyrosine rich 1 [Source:HGNC Symbol;Acc:HGNC:16274]	protein_coding
ENSG00000112280	365.47	-1.48535	0.00555649	6	70215061	70303083	COL9A1	collagen type IX alpha 1 chain [Source:HGNC Symbol;Acc:HGNC:2217]	protein_coding
ENSG00000100749	996.056	-1.48508	1.26915e-05	14	96797304	96931722	VRK1	vaccinia related kinase 1 [Source:HGNC Symbol;Acc:HGNC:12718]	protein_coding
ENSG00000105173	252.36	-1.47864	5.42821e-05	19	29811898	29824308	CCNE1	cyclin E1 [Source:HGNC Symbol;Acc:HGNC:1589]	protein_coding
ENSG00000134755	361.039	-1.47727	0.000215009	18	31058840	31102522	DSC2	desmocollin 2 [Source:HGNC Symbol;Acc:HGNC:3036]	protein_coding
ENSG00000143416	359.045	-1.47611	0.000209491	1	151364302	151372733	SELENBP1	selenium binding protein 1 [Source:HGNC Symbol;Acc:HGNC:10719]	protein_coding
ENSG00000123453	144.622	-1.47319	0.00344362	9	133663560	133739955	SARDH	sarcosine dehydrogenase [Source:HGNC Symbol;Acc:HGNC:10536]	protein_coding
ENSG00000231205	355.184	-1.47213	9.6584e-07	19	20340269	20424969	ZNF826P	zinc finger protein 826, pseudogene [Source:HGNC Symbol;Acc:HGNC:33875]	transcribed_unprocessed_pseudogene
ENSG00000176974	637.153	-1.47013	0.000109274	17	18327860	18363563	SHMT1	serine hydroxymethyltransferase 1 [Source:HGNC Symbol;Acc:HGNC:10850]	protein_coding
ENSG00000149131	1314.87	-1.46957	5.21502e-07	11	57597387	57614853	SERPING1	serpin family G member 1 [Source:HGNC Symbol;Acc:HGNC:1228]	protein_coding
ENSG00000117724	6585.15	-1.4682	0.000139746	1	214603195	214664588	CENPF	centromere protein F [Source:HGNC Symbol;Acc:HGNC:1857]	protein_coding
ENSG00000101104	703.529	-1.46732	0.00626825	20	44910062	44959035	PABPC1L	poly(A) binding protein cytoplasmic 1 like [Source:HGNC Symbol;Acc:HGNC:15797]	protein_coding
ENSG00000132646	4839.14	-1.46647	2.94914e-06	20	5114953	5126626	PCNA	proliferating cell nuclear antigen [Source:HGNC Symbol;Acc:HGNC:8729]	protein_coding
ENSG00000261008	98.7526	-1.46548	0.00100571	16	72283301	72665009	LINC01572	long intergenic non-protein coding RNA 1572 [Source:HGNC Symbol;Acc:HGNC:51385]	lincRNA
ENSG00000160298	732.492	-1.46527	2.82252e-05	21	46300181	46323875	C21orf58	chromosome 21 open reading frame 58 [Source:HGNC Symbol;Acc:HGNC:1300]	protein_coding
ENSG00000161249	107.941	-1.46492	0.00215	19	35497220	35513658	DMKN	dermokine [Source:HGNC Symbol;Acc:HGNC:25063]	protein_coding
ENSG00000106066	399.654	-1.46383	0.000693892	7	28995231	29195451	CPVL	carboxypeptidase, vitellogenic like [Source:HGNC Symbol;Acc:HGNC:14399]	protein_coding
ENSG00000129474	1624.43	-1.46271	0.00513813	14	22971174	22982642	AJUBA	ajuba LIM protein [Source:HGNC Symbol;Acc:HGNC:20250]	protein_coding
ENSG00000148200	302.269	-1.46052	1.0407e-05	9	124517275	124771310	NR6A1	nuclear receptor subfamily 6 group A member 1 [Source:HGNC Symbol;Acc:HGNC:7985]	protein_coding
ENSG00000125246	337.129	-1.45933	0.00117668	13	99606669	99897134	CLYBL	citrate lyase beta like [Source:HGNC Symbol;Acc:HGNC:18355]	protein_coding
ENSG00000153406	322.543	-1.45906	5.39247e-05	16	4461680	4495763	NMRAL1	NmrA like redox sensor 1 [Source:HGNC Symbol;Acc:HGNC:24987]	protein_coding
ENSG00000014138	215.86	-1.45773	0.00124008	11	65261762	65305589	POLA2	DNA polymerase alpha 2, accessory subunit [Source:HGNC Symbol;Acc:HGNC:30073]	protein_coding
ENSG00000269416	533.219	-1.45665	3.67896e-06	19	23399233	23416075	LINC01224	long intergenic non-protein coding RNA 1224 [Source:HGNC Symbol;Acc:HGNC:49676]	lincRNA
ENSG00000196352	147.151	-1.45647	0.00374311	1	207321376	207386804	CD55	CD55 molecule (Cromer blood group) [Source:HGNC Symbol;Acc:HGNC:2665]	protein_coding
ENSG00000132780	10043.5	-1.4539	1.7087e-06	1	45583846	45618904	NASP	nuclear autoantigenic sperm protein [Source:HGNC Symbol;Acc:HGNC:7644]	protein_coding
ENSG00000138778	1399.66	-1.45284	2.49738e-06	4	103105806	103198409	CENPE	centromere protein E [Source:HGNC Symbol;Acc:HGNC:1856]	protein_coding
ENSG00000162772	1497.15	-1.45079	0.00017384	1	212565334	212620777	ATF3	activating transcription factor 3 [Source:HGNC Symbol;Acc:HGNC:785]	protein_coding
ENSG00000272711	64.5883	-1.44898	0.00308861	2	74832655	74833987	AC019069.1	novel transcript	lincRNA
ENSG00000271270	170.619	-1.44444	0.000514606	3	129893811	129918575	TMCC1-AS1	TMCC1 antisense RNA 1 (head to head) [Source:HGNC Symbol;Acc:HGNC:49060]	antisense
ENSG00000267041	239.671	-1.44258	0.00021292	19	36714383	36772825	ZNF850	zinc finger protein 850 [Source:HGNC Symbol;Acc:HGNC:27994]	protein_coding
ENSG00000198554	996.25	-1.44104	5.38868e-07	14	54938950	55027105	WDHD1	WD repeat and HMG-box DNA binding protein 1 [Source:HGNC Symbol;Acc:HGNC:23170]	protein_coding
ENSG00000184445	1562.41	-1.4395	4.28659e-06	12	122527246	122626396	KNTC1	kinetochore associated 1 [Source:HGNC Symbol;Acc:HGNC:17255]	protein_coding
ENSG00000257167	244.319	-1.43854	0.000208736	12	98512973	98516422	TMPO-AS1	TMPO antisense RNA 1 [Source:HGNC Symbol;Acc:HGNC:44158]	antisense
ENSG00000268119	145.049	-1.43825	0.000606919	19	21444241	21463908	AC010615.2	uncharacterized LOC105372321 [Source:NCBI gene;Acc:105372321]	processed_transcript
ENSG00000136938	4244.45	-1.43642	5.291e-07	9	97983361	98015943	ANP32B	acidic nuclear phosphoprotein 32 family member B [Source:HGNC Symbol;Acc:HGNC:16677]	protein_coding
ENSG00000076003	3426.14	-1.43397	9.8703e-06	2	135839626	135876426	MCM6	minichromosome maintenance complex component 6 [Source:HGNC Symbol;Acc:HGNC:6949]	protein_coding
ENSG00000244509	186.954	-1.43127	0.00233538	22	39014083	39020352	APOBEC3C	apolipoprotein B mRNA editing enzyme catalytic subunit 3C [Source:HGNC Symbol;Acc:HGNC:17353]	protein_coding
ENSG00000171241	450.772	-1.42773	0.00308361	16	46580554	46621626	SHCBP1	SHC binding and spindle associated 1 [Source:HGNC Symbol;Acc:HGNC:29547]	protein_coding
ENSG00000123892	121.033	-1.42654	0.00182129	11	88113242	88175467	RAB38	RAB38, member RAS oncogene family [Source:HGNC Symbol;Acc:HGNC:9776]	protein_coding
ENSG00000161638	969.115	-1.4251	0.00641686	12	54395261	54419460	ITGA5	integrin subunit alpha 5 [Source:HGNC Symbol;Acc:HGNC:6141]	protein_coding
ENSG00000060138	2177.72	-1.42372	0.00017769	12	10699089	10723312	YBX3	Y-box binding protein 3 [Source:HGNC Symbol;Acc:HGNC:2428]	protein_coding
ENSG00000104147	319.444	-1.42296	0.00259395	15	41309268	41332621	OIP5	Opa interacting protein 5 [Source:HGNC Symbol;Acc:HGNC:20300]	protein_coding
ENSG00000143228	978.009	-1.42218	0.000229358	1	163266576	163355764	NUF2	NUF2, NDC80 kinetochore complex component [Source:HGNC Symbol;Acc:HGNC:14621]	protein_coding
ENSG00000214114	149.65	-1.42176	0.00252264	1	38862964	38874105	MYCBP	MYC binding protein [Source:HGNC Symbol;Acc:HGNC:7554]	protein_coding
ENSG00000136231	2305.72	-1.42157	9.19372e-05	7	23310209	23470467	IGF2BP3	insulin like growth factor 2 mRNA binding protein 3 [Source:HGNC Symbol;Acc:HGNC:28868]	protein_coding
ENSG00000075131	344.811	-1.42151	4.53639e-05	15	66336206	66386746	TIPIN	TIMELESS interacting protein [Source:HGNC Symbol;Acc:HGNC:30750]	protein_coding
ENSG00000118495	2022.93	-1.41885	9.50151e-05	6	143940300	144064599	PLAGL1	PLAG1 like zinc finger 1 [Source:HGNC Symbol;Acc:HGNC:9046]	protein_coding
ENSG00000111788	354.566	-1.41879	0.00353149	12	9277235	9313241	AC009533.1	DEAD/H (Asp-Glu-Ala-Asp/His) box polypeptide like pseudogene	unprocessed_pseudogene
ENSG00000188486	4606.22	-1.41778	6.50213e-05	11	119093854	119095467	H2AFX	H2A histone family member X [Source:HGNC Symbol;Acc:HGNC:4739]	protein_coding
ENSG00000159055	513.324	-1.41762	1.21299e-06	21	32268219	32279069	MIS18A	MIS18 kinetochore protein A [Source:HGNC Symbol;Acc:HGNC:1286]	protein_coding
ENSG00000136159	718.603	-1.41567	2.47698e-05	13	48037567	48047222	NUDT15	nudix hydrolase 15 [Source:HGNC Symbol;Acc:HGNC:23063]	protein_coding
ENSG00000255135	305.227	-1.41555	0.000385662	11	76441338	76444656	AP002360.1	novel transcript	lincRNA
ENSG00000242125	621.184	-1.41504	0.00257879	1	28505980	28510892	SNHG3	small nucleolar RNA host gene 3 [Source:HGNC Symbol;Acc:HGNC:10118]	processed_transcript
ENSG00000049541	1439.18	-1.41409	5.21762e-06	7	74231499	74254458	RFC2	replication factor C subunit 2 [Source:HGNC Symbol;Acc:HGNC:9970]	protein_coding
ENSG00000007968	641.204	-1.41337	0.000816739	1	23506430	23531220	E2F2	E2F transcription factor 2 [Source:HGNC Symbol;Acc:HGNC:3114]	protein_coding
ENSG00000149328	1003.14	-1.41239	0.000149386	11	134331874	134378341	GLB1L2	galactosidase beta 1 like 2 [Source:HGNC Symbol;Acc:HGNC:25129]	protein_coding
ENSG00000168496	2033.38	-1.41157	0.0001249	11	61792637	61797244	FEN1	flap structure-specific endonuclease 1 [Source:HGNC Symbol;Acc:HGNC:3650]	protein_coding
ENSG00000196839	283.425	-1.40963	0.000114011	20	44619522	44652233	ADA	adenosine deaminase [Source:HGNC Symbol;Acc:HGNC:186]	protein_coding
ENSG00000010292	5096.82	-1.40743	4.88107e-06	12	6493356	6531955	NCAPD2	non-SMC condensin I complex subunit D2 [Source:HGNC Symbol;Acc:HGNC:24305]	protein_coding
ENSG00000165490	302.499	-1.40621	0.00361183	11	82899975	82958277	DDIAS	DNA damage induced apoptosis suppressor [Source:HGNC Symbol;Acc:HGNC:26351]	protein_coding
ENSG00000164032	9996.61	-1.40607	9.02299e-05	4	99948086	99950388	H2AFZ	H2A histone family member Z [Source:HGNC Symbol;Acc:HGNC:4741]	protein_coding
ENSG00000163918	1216.47	-1.40499	1.0575e-05	3	186789880	186807058	RFC4	replication factor C subunit 4 [Source:HGNC Symbol;Acc:HGNC:9972]	protein_coding
ENSG00000235363	171.244	-1.40484	0.000359643	1	205351247	205351471	SNRPGP10	small nuclear ribonucleoprotein polypeptide G pseudogene 10 [Source:HGNC Symbol;Acc:HGNC:39329]	processed_pseudogene
ENSG00000120129	1490.1	-1.4031	0.00017298	5	172768090	172771195	DUSP1	dual specificity phosphatase 1 [Source:HGNC Symbol;Acc:HGNC:3064]	protein_coding
ENSG00000162385	1124.99	-1.40253	6.28417e-05	1	53226892	53238610	MAGOH	mago homolog, exon junction complex subunit [Source:HGNC Symbol;Acc:HGNC:6815]	protein_coding
ENSG00000223756	327.912	-1.4019	0.00219878	11	3380961	3408978	TSSC2	tumor suppressing subtransferable candidate 2 pseudogene [Source:HGNC Symbol;Acc:HGNC:12384]	transcribed_unprocessed_pseudogene
ENSG00000181031	67.1091	-1.40167	0.00524103	17	212389	386254	RPH3AL	rabphilin 3A like (without C2 domains) [Source:HGNC Symbol;Acc:HGNC:10296]	protein_coding
ENSG00000274605	179.517	-1.40163	0.00116635	13	100086031	100088848	AL355338.1	uncharacterized LOC105370333 [Source:NCBI gene;Acc:105370333]	lincRNA
ENSG00000155542	113.404	-1.40003	0.00179211	5	56909260	56925532	SETD9	SET domain containing 9 [Source:HGNC Symbol;Acc:HGNC:28508]	protein_coding
ENSG00000226360	211.492	-1.39853	0.0067875	3	61742455	61743106	RPL10AP6	ribosomal protein L10a pseudogene 6 [Source:HGNC Symbol;Acc:HGNC:36504]	processed_pseudogene
ENSG00000156787	399.676	-1.39721	0.000158485	8	123041968	123152153	TBC1D31	TBC1 domain family member 31 [Source:HGNC Symbol;Acc:HGNC:30888]	protein_coding
ENSG00000123473	504.513	-1.3971	0.00107461	1	47250139	47314147	STIL	STIL, centriolar assembly protein [Source:HGNC Symbol;Acc:HGNC:10879]	protein_coding
ENSG00000144824	569.641	-1.39293	0.00601825	3	111732497	111976517	PHLDB2	pleckstrin homology like domain family B member 2 [Source:HGNC Symbol;Acc:HGNC:29573]	protein_coding
ENSG00000166669	230.938	-1.39168	0.000516273	16	10326434	10483638	ATF7IP2	activating transcription factor 7 interacting protein 2 [Source:HGNC Symbol;Acc:HGNC:20397]	protein_coding
ENSG00000111206	2627.21	-1.39164	0.00202999	12	2857681	2877155	FOXM1	forkhead box M1 [Source:HGNC Symbol;Acc:HGNC:3818]	protein_coding
ENSG00000107833	723.351	-1.39135	2.71849e-05	10	101781325	101783413	NPM3	nucleophosmin/nucleoplasmin 3 [Source:HGNC Symbol;Acc:HGNC:7931]	protein_coding
ENSG00000182752	711.527	-1.3907	0.00361183	9	116153804	116402322	PAPPA	pappalysin 1 [Source:HGNC Symbol;Acc:HGNC:8602]	protein_coding
ENSG00000138182	665.253	-1.38935	6.63601e-05	10	89701610	89774939	KIF20B	kinesin family member 20B [Source:HGNC Symbol;Acc:HGNC:7212]	protein_coding
ENSG00000213988	171.97	-1.38927	0.000107777	19	20077994	20127076	ZNF90	zinc finger protein 90 [Source:HGNC Symbol;Acc:HGNC:13165]	protein_coding
ENSG00000147872	208.33	-1.38878	0.00386058	9	19108375	19149290	PLIN2	perilipin 2 [Source:HGNC Symbol;Acc:HGNC:248]	protein_coding
ENSG00000261801	53.2749	-1.38553	0.00655338	15	73908071	73928248	LOXL1-AS1	LOXL1 antisense RNA 1 [Source:HGNC Symbol;Acc:HGNC:44169]	antisense
ENSG00000160172	194.048	-1.38183	6.00064e-05	11	67791648	67805336	FAM86C2P	family with sequence similarity 86 member C2, pseudogene [Source:HGNC Symbol;Acc:HGNC:42392]	transcribed_unprocessed_pseudogene
ENSG00000196923	2711.23	-1.38025	0.000668943	5	177483394	177497606	PDLIM7	PDZ and LIM domain 7 [Source:HGNC Symbol;Acc:HGNC:22958]	protein_coding
ENSG00000040275	941.076	-1.3798	1.03396e-05	5	169583634	169604778	SPDL1	spindle apparatus coiled-coil protein 1 [Source:HGNC Symbol;Acc:HGNC:26010]	protein_coding
ENSG00000144354	821.466	-1.3768	0.00024993	2	173354820	173368997	CDCA7	cell division cycle associated 7 [Source:HGNC Symbol;Acc:HGNC:14628]	protein_coding
ENSG00000138346	477.811	-1.37548	0.000229358	10	68414064	68472121	DNA2	DNA replication helicase/nuclease 2 [Source:HGNC Symbol;Acc:HGNC:2939]	protein_coding
ENSG00000138160	2004.53	-1.37349	0.000142248	10	92593286	92655395	KIF11	kinesin family member 11 [Source:HGNC Symbol;Acc:HGNC:6388]	protein_coding
ENSG00000117593	899.353	-1.3724	4.75354e-05	1	173824568	173858808	DARS2	aspartyl-tRNA synthetase 2, mitochondrial [Source:HGNC Symbol;Acc:HGNC:25538]	protein_coding
ENSG00000269190	190.421	-1.3703	0.00276219	19	38941401	38975910	FBXO17	F-box protein 17 [Source:HGNC Symbol;Acc:HGNC:18754]	protein_coding
ENSG00000134253	617.672	-1.36843	0.00273922	1	117111060	117122587	TRIM45	tripartite motif containing 45 [Source:HGNC Symbol;Acc:HGNC:19018]	protein_coding
ENSG00000160949	1221.36	-1.36831	0.000105085	8	144428775	144444444	TONSL	tonsoku like, DNA repair protein [Source:HGNC Symbol;Acc:HGNC:7801]	protein_coding
ENSG00000120539	713.114	-1.36365	1.4701e-05	10	27154824	27186924	MASTL	microtubule associated serine/threonine kinase like [Source:HGNC Symbol;Acc:HGNC:19042]	protein_coding
ENSG00000119326	1083.06	-1.3633	0.0024598	9	108942569	109013529	CTNNAL1	catenin alpha like 1 [Source:HGNC Symbol;Acc:HGNC:2512]	protein_coding
ENSG00000004864	1158.12	-1.3631	4.19603e-05	7	96120220	96322147	SLC25A13	solute carrier family 25 member 13 [Source:HGNC Symbol;Acc:HGNC:10983]	protein_coding
ENSG00000068489	1285.74	-1.36216	0.000856487	17	59155499	59204705	PRR11	proline rich 11 [Source:HGNC Symbol;Acc:HGNC:25619]	protein_coding
ENSG00000204335	86.2577	-1.3618	0.00794561	2	170715351	170718078	SP5	Sp5 transcription factor [Source:HGNC Symbol;Acc:HGNC:14529]	protein_coding
ENSG00000166845	339.43	-1.35848	3.43071e-05	18	54357917	54385218	C18orf54	chromosome 18 open reading frame 54 [Source:HGNC Symbol;Acc:HGNC:13796]	protein_coding
ENSG00000075702	879.563	-1.35773	0.00111996	19	36054881	36105106	WDR62	WD repeat domain 62 [Source:HGNC Symbol;Acc:HGNC:24502]	protein_coding
ENSG00000165704	438.163	-1.35744	2.61601e-05	X	134460153	134520513	HPRT1	hypoxanthine phosphoribosyltransferase 1 [Source:HGNC Symbol;Acc:HGNC:5157]	protein_coding
ENSG00000105486	3014.54	-1.35492	7.0106e-06	19	48115445	48170603	LIG1	DNA ligase 1 [Source:HGNC Symbol;Acc:HGNC:6598]	protein_coding
ENSG00000111196	617.548	-1.35424	0.000102166	12	10604190	10613623	MAGOHB	mago homolog B, exon junction complex subunit [Source:HGNC Symbol;Acc:HGNC:25504]	protein_coding
ENSG00000136098	576.453	-1.35085	0.000385259	13	52132639	52159861	NEK3	NIMA related kinase 3 [Source:HGNC Symbol;Acc:HGNC:7746]	protein_coding
ENSG00000131470	754.148	-1.34991	3.40636e-05	17	42572315	42577831	PSMC3IP	PSMC3 interacting protein [Source:HGNC Symbol;Acc:HGNC:17928]	protein_coding
ENSG00000177192	431.678	-1.34777	0.000921525	12	131929200	131945896	PUS1	pseudouridylate synthase 1 [Source:HGNC Symbol;Acc:HGNC:15508]	protein_coding
ENSG00000125257	584.134	-1.34263	0.000196889	13	95019829	95301475	ABCC4	ATP binding cassette subfamily C member 4 [Source:HGNC Symbol;Acc:HGNC:55]	protein_coding
ENSG00000180385	238.234	-1.34246	0.000244954	3	9986893	10006990	EMC3-AS1	EMC3 antisense RNA 1 [Source:HGNC Symbol;Acc:HGNC:49223]	transcribed_unprocessed_pseudogene
ENSG00000149636	598.126	-1.34227	2.27969e-05	20	36751791	36773818	DSN1	DSN1 homolog, MIS12 kinetochore complex component [Source:HGNC Symbol;Acc:HGNC:16165]	protein_coding
ENSG00000134602	575.23	-1.34212	2.94054e-05	X	132023265	132075943	STK26	serine/threonine kinase 26 [Source:HGNC Symbol;Acc:HGNC:18174]	protein_coding
ENSG00000118557	77.2019	-1.34041	0.00505599	16	72112157	72176878	PMFBP1	polyamine modulated factor 1 binding protein 1 [Source:HGNC Symbol;Acc:HGNC:17728]	protein_coding
ENSG00000163535	601.209	-1.34003	0.00103627	2	200510008	200583782	SGO2	shugoshin 2 [Source:HGNC Symbol;Acc:HGNC:30812]	protein_coding
ENSG00000130158	1100.04	-1.33496	0.00524503	19	11199295	11262481	DOCK6	dedicator of cytokinesis 6 [Source:HGNC Symbol;Acc:HGNC:19189]	protein_coding
ENSG00000131747	10470.6	-1.33414	8.0408e-05	17	40388516	40417950	TOP2A	DNA topoisomerase II alpha [Source:HGNC Symbol;Acc:HGNC:11989]	protein_coding
ENSG00000070882	326.485	-1.33189	0.00110421	7	24796539	24981634	OSBPL3	oxysterol binding protein like 3 [Source:HGNC Symbol;Acc:HGNC:16370]	protein_coding
ENSG00000233836	146.238	-1.32996	0.000822301	19	23762944	23833314	AC139769.1	zinc finger protein pseudogene	transcribed_unprocessed_pseudogene
ENSG00000099994	90.1197	-1.32953	0.00957252	22	24181259	24189110	SUSD2	sushi domain containing 2 [Source:HGNC Symbol;Acc:HGNC:30667]	protein_coding
ENSG00000213967	165.749	-1.32905	0.000659209	19	23914876	23945159	ZNF726	zinc finger protein 726 [Source:HGNC Symbol;Acc:HGNC:32462]	protein_coding
ENSG00000276043	1372.6	-1.32812	0.00561976	19	4903080	4962154	UHRF1	ubiquitin like with PHD and ring finger domains 1 [Source:HGNC Symbol;Acc:HGNC:12556]	protein_coding
ENSG00000173295	156.462	-1.32742	0.00204058	8	8228595	8244865	FAM86B3P	family with sequence similarity 86 member B3, pseudogene [Source:HGNC Symbol;Acc:HGNC:44371]	transcribed_unprocessed_pseudogene
ENSG00000164294	1239.81	-1.32339	0.000546914	5	55160118	55167071	GPX8	glutathione peroxidase 8 (putative) [Source:HGNC Symbol;Acc:HGNC:33100]	protein_coding
ENSG00000261308	216.421	-1.32116	0.007065	12	51817840	51848766	FIGNL2	fidgetin like 2 [Source:HGNC Symbol;Acc:HGNC:13287]	protein_coding
ENSG00000165891	688.781	-1.32012	0.000490913	12	77021247	77065580	E2F7	E2F transcription factor 7 [Source:HGNC Symbol;Acc:HGNC:23820]	protein_coding
ENSG00000198830	13325.8	-1.31944	7.77642e-07	1	26472450	26475972	HMGN2	high mobility group nucleosomal binding domain 2 [Source:HGNC Symbol;Acc:HGNC:4986]	protein_coding
ENSG00000180921	181.638	-1.31862	0.000813091	8	143723933	143733801	FAM83H	family with sequence similarity 83 member H [Source:HGNC Symbol;Acc:HGNC:24797]	protein_coding
ENSG00000135185	119.019	-1.3165	0.00572263	7	87196160	87220587	TMEM243	transmembrane protein 243 [Source:HGNC Symbol;Acc:HGNC:21707]	protein_coding
ENSG00000198805	769.433	-1.31582	0.000257136	14	20468954	20477094	PNP	purine nucleoside phosphorylase [Source:HGNC Symbol;Acc:HGNC:7892]	protein_coding
ENSG00000171960	940.371	-1.31484	1.44157e-05	1	42658425	42676758	PPIH	peptidylprolyl isomerase H [Source:HGNC Symbol;Acc:HGNC:14651]	protein_coding
ENSG00000158483	165.501	-1.31464	0.00142279	11	71787510	71801236	FAM86C1	family with sequence similarity 86 member C1 [Source:HGNC Symbol;Acc:HGNC:25561]	protein_coding
ENSG00000111445	1214.34	-1.31319	1.65835e-05	12	118013588	118033130	RFC5	replication factor C subunit 5 [Source:HGNC Symbol;Acc:HGNC:9973]	protein_coding
ENSG00000189007	212.02	-1.3129	0.00347544	6	143422832	143450673	ADAT2	adenosine deaminase, tRNA specific 2 [Source:HGNC Symbol;Acc:HGNC:21172]	protein_coding
ENSG00000168476	463.359	-1.3124	0.000685501	8	22138020	22141951	REEP4	receptor accessory protein 4 [Source:HGNC Symbol;Acc:HGNC:26176]	protein_coding
[truncated: 2,128 more rows]
